# Supplementary material for: Whole-central nervous system functional imaging in larval Drosophila
Source: Nat Commun. 2015 Aug 11;6:7924. doi: 10.1038/ncomms8924 (PMC4918770; doi:10.1038/ncomms8924)
Supplement: Supplementary Data 1 — Technical drawings of individual components and complete assemblies of custom four-axis stage and flexure systems in the hs-SiMView light-sheet microscope [file ncomms8924-s2.zip]

Archive with 30 entries (28 files):
- Assemblies/
- Assemblies/Assembly - 3-axis Piezo Mount Large.pdf
- Assemblies/Assembly - 3-axis Piezo Mount Small.pdf
- Assemblies/Assembly - Flexure for hs-SiMView Detection Arm.pdf
- Assemblies/Assembly - Flexure for hs-SiMView Illumination Arm.pdf
- Assemblies/Assembly - Spring Plunger (J002560).pdf
- Components/
- Components/J002424 - Base Plate.pdf
- Components/J002425 - PI-Hera Plate.pdf
- Components/J002534 - Flexure.pdf
- Components/J002536 - 800 Micron Mount.pdf
- Components/J002552 - Base Plate Small.pdf
- Components/J002553 - Focus Wedge Small.pdf
- Components/J002554 - Pivot Bushing.pdf
- Components/J002555 - Focus Spring Plunger Small.pdf
- Components/J002556 - PI-Hera Plate Small.pdf
- Components/J002557 - Focus Mic Clamp.pdf
- Components/J002558 - Sapphire Ball Mic Mount.pdf
- Components/J002561 - Spring Plunger Sleeve.pdf
- Components/J002562 - Spring Plunger Shaft.pdf
- Components/J002563 - Focus Wedge.pdf
- Components/J002564 - Focus Spring Plunger.pdf
- Components/J002707 - Nikon Illumination Objective Adapter.pdf
- Components/J002711 - 250 Micron Mount.pdf
- Components/J002712 - Nikon Detection Objective Adapter.pdf
- Components/J002814 - Wedge Spring Locator.pdf
- Components/J002815 - Wedge Spring Locator Small.pdf
- Components/J003071 - Olympus Illumination Objective Adapter.pdf
- License.txt
- Readme.pdf
