# Supplementary material for: Whole-central nervous system functional imaging in larval Drosophila
Source: Nat Commun. 2015 Aug 11;6:7924. doi: 10.1038/ncomms8924 (PMC4918770; doi:10.1038/ncomms8924)
Supplement: Supplementary Data 1 — Technical drawings of individual components and complete assemblies of custom four-axis stage and flexure systems in the hs-SiMView light-sheet microscope [file ncomms8924-s2.zip › License.txt]

Technical drawings for hs-SiMView 4-axis stage and flexure system

Copyright (c) 2015, Keller Lab (Janelia Research Campus), Brian Coop and Howard Hughes Medical Institute, All rights reserved.

Redistribution and use of the designs, with or without modification, are permitted provided that the following conditions are met:

1. Redistributions of the designs must retain the above copyright notice, this list of conditions and the following disclaimer.

2. Neither the name of the Howard Hughes Medical Institute nor Janelia Research Campus may be used to endorse or promote products derived from these designs without specific prior written permission.

THE DESIGNS ARE PROVIDED BY THE COPYRIGHT HOLDERS "AS IS" AND ANY EXPRESS OR IMPLIED WARRANTIES, INCLUDING, BUT NOT LIMITED TO, ANY IMPLIED WARRANTIES OF MERCHANTABILITY, NON-INFRINGEMENT, OR FITNESS FOR A PARTICULAR PURPOSE ARE DISCLAIMED. IN NO EVENT SHALL THE COPYRIGHT OWNER BE LIABLE FOR ANY DIRECT, INDIRECT, INCIDENTAL, SPECIAL, EXEMPLARY, OR CONSEQUENTIAL DAMAGES (INCLUDING, BUT NOT LIMITED TO, PROCUREMENT OF SUBSTITUTE GOODS OR SERVICES; LOSS OF USE, DATA, OR PROFITS; REASONABLE ROYALTIES; OR BUSINESS INTERRUPTION) HOWEVER CAUSED AND ON ANY THEORY OF LIABILITY, WHETHER IN CONTRACT, STRICT LIABILITY, OR TORT (INCLUDING NEGLIGENCE OR OTHERWISE) ARISING IN ANY WAY OUT OF THE USE OF THE DESIGNS, EVEN IF ADVISED OF THE POSSIBILITY OF SUCH DAMAGE.
