# Supplementary material for: Whole-central nervous system functional imaging in larval Drosophila
Source: Nat Commun. 2015 Aug 11;6:7924. doi: 10.1038/ncomms8924 (PMC4918770; doi:10.1038/ncomms8924)
Supplement: Supplementary Data 2 — Source code for processing multi-view functional imaging data, detecting and classifying fictive locomotor behaviors, and mapping activity timing across the central nervous system [file ncomms8924-s3.zip]

Archive with 65 entries (60 files):
- Part 1 - Data Management/
- Part 1 - Data Management/clusterPT.m
- Part 1 - Data Management/convertData.m
- Part 1 - Data Management/msvcp120.dll
- Part 1 - Data Management/msvcr120.dll
- Part 1 - Data Management/processTimepoint.m
- Part 1 - Data Management/readImage.m
- Part 1 - Data Management/readKLBheader.mexw64
- Part 1 - Data Management/readKLBstack.mexw64
- Part 1 - Data Management/readTIFstack.license.txt
- Part 1 - Data Management/readTIFstack.m
- Part 1 - Data Management/writeImage.m
- Part 1 - Data Management/writeKLBstack.mexw64
- Part 1 - Data Management/writeTIFstack.license.txt
- Part 1 - Data Management/writeTIFstack.m
- Part 2 - Multi-View Image Fusion/
- Part 2 - Multi-View Image Fusion/analyzeParameters.m
- Part 2 - Multi-View Image Fusion/clusterMF.m
- Part 2 - Multi-View Image Fusion/clusterTF.m
- Part 2 - Multi-View Image Fusion/collectProjections.m
- Part 2 - Multi-View Image Fusion/fInterpolate.license.txt
- Part 2 - Multi-View Image Fusion/fInterpolate.mexw64
- Part 2 - Multi-View Image Fusion/localAP.m
- Part 2 - Multi-View Image Fusion/localCP.m
- Part 2 - Multi-View Image Fusion/msvcp120.dll
- Part 2 - Multi-View Image Fusion/msvcr120.dll
- Part 2 - Multi-View Image Fusion/multiFuse.m
- Part 2 - Multi-View Image Fusion/readImage.m
- Part 2 - Multi-View Image Fusion/readKLBheader.mexw64
- Part 2 - Multi-View Image Fusion/readKLBstack.mexw64
- Part 2 - Multi-View Image Fusion/readTIFstack.license.txt
- Part 2 - Multi-View Image Fusion/readTIFstack.m
- Part 2 - Multi-View Image Fusion/timeFuse.m
- Part 2 - Multi-View Image Fusion/writeImage.m
- Part 2 - Multi-View Image Fusion/writeKLBstack.mexw64
- Part 2 - Multi-View Image Fusion/writeTIFstack.license.txt
- Part 2 - Multi-View Image Fusion/writeTIFstack.m
- Part 3 - Functional Data Processing/
- Part 3 - Functional Data Processing/calculateDelta.m
- Part 3 - Functional Data Processing/clusterCD.m
- Part 3 - Functional Data Processing/clusterRS.m
- Part 3 - Functional Data Processing/localCR.m
- Part 3 - Functional Data Processing/msvcp120.dll
- Part 3 - Functional Data Processing/msvcr120.dll
- Part 3 - Functional Data Processing/readImage.m
- Part 3 - Functional Data Processing/readKLBheader.mexw64
- Part 3 - Functional Data Processing/readKLBstack.mexw64
- Part 3 - Functional Data Processing/readTIFstack.license.txt
- Part 3 - Functional Data Processing/readTIFstack.m
- Part 3 - Functional Data Processing/registerStacks.m
- Part 3 - Functional Data Processing/writeImage.m
- Part 3 - Functional Data Processing/writeKLBstack.mexw64
- Part 3 - Functional Data Processing/writeTIFstack.license.txt
- Part 3 - Functional Data Processing/writeTIFstack.m
- Part 4 - Locomotor Wave Detection/
- Part 4 - Locomotor Wave Detection/detectWaves.m
- Part 4 - Locomotor Wave Detection/drawDots.m
- Part 5 - Activity Timing Mapping/
- Part 5 - Activity Timing Mapping/computeInformationGain.m
- Part 5 - Activity Timing Mapping/createSubPlots.m
- Part 5 - Activity Timing Mapping/learnIntervalClassifier.m
- Part 5 - Activity Timing Mapping/myParse.m
- Part 5 - Activity Timing Mapping/saveTIF.m
- License.txt
- Readme.pdf
