# Supplementary material for: Whole-central nervous system functional imaging in larval Drosophila
Source: Nat Commun. 2015 Aug 11;6:7924. doi: 10.1038/ncomms8924 (PMC4918770; doi:10.1038/ncomms8924)
Supplement: Supplementary Data 2 — Source code for processing multi-view functional imaging data, detecting and classifying fictive locomotor behaviors, and mapping activity timing across the central nervous system [file ncomms8924-s3.zip › Part 1 - Data Management/clusterPT.m]

%% parameters

% root folder with raw data
inputFolder  = 'W:\hs-SiMView\14-01-04\Dme_L1_57C10-GCaMP641_0_20140104_114246';
outputLabel  = '';

specimen     = 0;                   % specimen index to be processed
timepoints   = 0:20000;             % time points to be processed
cameras      = [0 1];               % camera indices to be processed
channels     = 0;                   % channel indices to be processed

dimensions   = [1024 2048 50];      % override parameter for user-provided raw stack dimensions (ImageJ-x, ImageJ-y, z/t)
                                    % note: assign empty vector [] to indicate that override is not needed (requires XML meta data)

% use highly saturated global XY projection to determine the following four parameters (can be left empty to enforce maximum ROI)
startsLeft   = [ 128  128];         % cropping left start coordinates for each camera (ImageJ-x convention)
startsTop    = [ 256  256];         % cropping top start coordinates for each camera (ImageJ-y convention)
widths       = [ 768  768];         % cropping width for each camera (ImageJ-w convention)
heights      = [1536 1536];         % cropping height for each camera (ImageJ-h convention)

% use highly saturated global XZ projection to determine the following two parameters (can be left empty to enforce maximum ROI)
startsFront  = [   0    0];         % cropping front start coordinates for each camera (ImageJ-y convention)
depths       = [  49   49];         % cropping depth for each camera (ImageJ-h convention)

inputType    = 0;                   % 0: input data in TIF format
                                    % 1: input data in JP2 format
                                    % 2: input data in binary stack format (normal experiment mode, structured)
                                    % 3: input data in binary stack format (normal experiment mode, unstructured)
                                    % 4: input data in binary stack format (HS single-plane experiment mode)
                                    %    note: pixel correction and segmentFlag are inactive in this mode
outputType   = 0;                   % 0: output data saved in KLB format
                                    % 1: output data saved in JP2 format
                                    % 2: output data saved in TIF format

rotationFlag = 0;                   % 0: do not rotate image stacks, 1: rotate image stacks by 90 degrees clockwise, -1: rotate image stacks by 90 degrees counter-clockwise
medianRange  = [3 3];               % kernel x/y-size for median filter for dead pixel detection and removal
percentile   = [1 5 100];           % slot 1: background percentile for mask calculation
                                    % slot 2: background percentile for intensity correction
                                    % slot 3: volume sub-sampling for background estimation

segmentFlag  = 1;                   % 0: do not remove background in output stacks, 1: remove background in output stacks (default)
splitting    = 10;                  % level of stack splitting when performing Gauss convolution
kernelSize   = 5;                   % Gauss kernel size
kernelSigma  = 2;                   % Gauss kernel sigma
scaling      = 2.031 / (6.5 / 16);  % axial step size <divided by> (pixel pitch <divided by> magnification)
references   = [];                  % list of reference channel groups that define segmentation masks for (content-)dependent channel groups
                                    % note 1: leave empty if all channels are to be treated as independent channels
                                    % note 2: provide multiple elements per row (i.e. a channel group) to fuse segmentation masks
dependents   = [];                  % list of (content-)dependent channel groups that relate to each reference channel group
thresholds   = 0.5;                 % adaptive thresholds for each reference channel group
                                    % note: provide single threshold if "references" is left empty

loggingFlag  = 0;                   % 0: do not save processing logs (default), 1: save processing logs
verbose      = 1;                   % 0: do not display processing information, 1: display processing information

localRun     = [1 0];               % slot 1: flag for local vs. cluster execution (0: cluster submission, 1: local workstation)
                                    %         note: cluster submission requires a Windows cluster with HPC 2008 support (see "job submit" commands below)
                                    % slot 2: number of parallel workers for execution on local workstation (only needed if slot 1 is set to 1)
                                    %         note: use "0" to enable automated detection of available CPU cores

jobMemory    = [1 0];               % slot 1: flag for automated memory management (0: disable, 1: enable, 2: enable and time-dependent)
                                    %         note: setting jobMemory(1) to "2" is incompatible with inputType == 4 or numel(dimensions) ~= 0
                                    % slot 2: estimated upper boundary for memory consumption per submitted time point (in GB)
                                    %         note 1: slot 2 is only evaluated if automated memory management is disabled
                                    %         note 2: "0" indicates memory consumption below "coreMemory" threshold and enables parametric submission mode

coreMemory   = floor(((96 - 8) * 1024) / (12 * 1024)); % memory boundary for switching from parametric to memory-managed submission (in GB)
                                                       % note: parameter is only required for cluster submission

%% initialization

if localRun(1) == 1 && localRun(2) == 0
    defaultProfile = parallel.defaultClusterProfile;
    myCluster = parcluster(defaultProfile);
    maxWorkers = myCluster.NumWorkers;
    
    localRun(2) = min(feature('numcores'), maxWorkers);
    
    disp(' ');
    disp([num2str(localRun(2)) ' CPU cores were detected and will be allocated for parallel processing.']);
    disp(' ');
end;

% validate cropping region
if ~(isempty(startsTop) || isempty(heights) || isempty(startsLeft) || isempty(widths) || isempty(startsFront) || isempty(depths))
    nCameras = numel(cameras);
    if nCameras > 1
        for i = 2:nCameras
            if widths(1) ~= widths(i) || heights(1) ~= heights(i) || depths(1) ~= depths(i)
                warning(['Cropping regions for camera ' num2str(cameras(1)) ' and camera ' num2str(cameras(i)) ' are not the same size.']);
            end;
        end;
    end;
else
    warning('Incomplete cropping information provided by user. Meta data from XML files will be used to determine maximum ROI size.');
end;

% create task-specific input and output folders
if ~isempty(outputLabel)
    projectionFolder = [inputFolder '.corrected.' outputLabel '.projections'];
else
    projectionFolder = [inputFolder '.corrected.projections'];
end;
if inputType == 4
    if ~isempty(outputLabel)
        outputFolder = [inputFolder '.corrected.' outputLabel];
    else
        outputFolder = [inputFolder '.corrected'];
    end;
else
    if ~isempty(outputLabel)
        outputFolder = [inputFolder '.corrected.' outputLabel '\SPM' num2str(specimen, '%.2d')];
    else
        outputFolder = [inputFolder '.corrected\SPM' num2str(specimen, '%.2d')];
    end;
end;
if inputType ~= 3 && inputType ~= 4
    inputFolder  = [inputFolder '\SPM' num2str(specimen, '%.2d')];
end;

if exist(outputFolder, 'dir') == 7 && exist(projectionFolder, 'dir') == 7
    warning('Default output folders already exist. Abort processing if existing data should not be overwritten.');
else
    mkdir(outputFolder);
    if inputType ~= 4 && exist(projectionFolder, 'dir') ~= 7
        mkdir(projectionFolder);
    end;
end;

switch outputType
    case 0
        outputExtension = '.klb';
    case 1
        outputExtension = '.jp2';
    case 2
        outputExtension = '.tif';
end;

% evalute background files and copy to output folder
if inputType == 0 || inputType == 2 || inputType == 3 || inputType == 4
    backgroundFiles = dir([inputFolder '\*.tif']);
else % inputType == 1
    backgroundFiles = dir([inputFolder '\*.jp2']);
end;
if isempty(backgroundFiles)
    error('Error: Background files are missing.');
end;
backgroundValues = zeros(length(backgroundFiles), 1);
for i = 1:length(backgroundFiles)
    source = [inputFolder '\' backgroundFiles(i).name];
    
    backgroundImage = readImage(source);
    backgroundValues(i) = single(prctile(backgroundImage(:), 3));
    
    if rotationFlag == 1
        backgroundImage = rot90(backgroundImage, 3);
    elseif rotationFlag == -1
        backgroundImage = rot90(backgroundImage, 1);
    end;
    
    target = [outputFolder '\' backgroundFiles(i).name(1:(end - 4)) outputExtension];
    writeImage(backgroundImage, target);
end;

%% job submission

for currentTP = length(timepoints):-1:1
    if inputType == 4
        currentMissingFlag = 0;
        for c = cameras
            for h = channels
                % check for presence of final image file written by each processTimepoint.m process
                outputFile = [outputFolder '\Sequence' num2str(timepoints(currentTP), '%.6d') '_CM' num2str(c, '%.2d') '_CHN' num2str(h, '%.2d') outputExtension];
                if exist(outputFile, 'file') ~= 2
                    currentMissingFlag = 1;
                    break;
                end;
            end;
        end;
    else
        currentHeader = ['SPM' num2str(specimen, '%.2d') '_TM' num2str(timepoints(currentTP), '%.6d')];
        currentMissingFlag = 0;
        for c = cameras
            for h = channels
                % check for presence of final image file written by each processTimepoint.m process
                outputFile = [projectionFolder '\' currentHeader '_CM' num2str(c, '%.2d') '_CHN' num2str(h, '%.2d') '.yzProjection' outputExtension];
                if exist(outputFile, 'file') ~= 2
                    currentMissingFlag = 1;
                    break;
                end;
            end;
        end;
    end;
    if currentMissingFlag == 0
        timepoints(currentTP) = [];
    end;
end;

if ~isempty(timepoints)
    nTimepoints = numel(timepoints);
    
    if jobMemory(1) == 1 && localRun(1) ~= 1
        if numel(dimensions) == 3 && (dimensions(1) * dimensions(2) * dimensions(3) ~= 0)
            unitX = 2 * dimensions(1) * dimensions(2) * dimensions(3) / (1024 ^ 3);
        else
            if inputType == 3 || inputType == 4
                xmlName = [inputFolder '\ch' num2str(channels(1)) '.xml'];
            else
                xmlName = [inputFolder '\TM' num2str(timepoints(1), '%.5d') '\ch' num2str(channels(1)) '.xml'];
            end;
            
            try
                stackDimensions = [];
                
                fid = fopen(xmlName, 'r');
                if fid < 1
                    error('Could not open file %s for reading.', xmlName);
                end;
                while true
                    s = fgetl(fid);
                    if ~ischar(s)
                        break;
                    end;
                    m = regexp(s, '<info dimensions="([^#]*)"', 'tokens', 'once');
                    if ~isempty(m)
                        stackDimensions = m{1};
                        break;
                    end;
                end;
                fclose(fid);
                
                if isempty(stackDimensions)
                    error('Unable to retrieve stack dimensions from file %s.', xmlName);
                end
                stackDimensions = str2double(regexp(stackDimensions, '[^\d]+', 'split'));
                stackDimensions = reshape(stackDimensions, [3, numel(stackDimensions) / 3])';
                if any(isnan(stackDimensions))
                    error('Unable to correctly parse stack dimensions retrieved from file %s.', xmlName);
                end;
                
                unitX = 2 * stackDimensions(1, 1) * stackDimensions(1, 2) * stackDimensions(1, 3) / (1024 ^ 3);
            catch errorMessage
                error('Failed to open XML file.');
            end;
        end;
        
        if inputType == 4 % for HS single-plane experiment mode, the estimated memory consumption is 1 * unitX (+10% safety)
            if rotationFlag == 0
                jobMemory(1, 2) = ceil(1.2 * unitX);
            elseif rotationFlag == -1
                jobMemory(1, 2) = ceil(1.2 * 2 * unitX);
            elseif rotationFlag == 1
                jobMemory(1, 2) = ceil(1.2 * 3 * unitX);
            end;
        else              % otherwise, the estimated memory consumption is (2*n + 2) * unitX (n = max. number of channels used in parallel, +10% safety)
            if isempty(references)
                nReferences = 1;
            else
                nReferences = 0;
                for r = 1:size(references, 1)
                    nReferences = max(nReferences, numel(references(r, :)));
                end;
            end;
            if rotationFlag == 0
                jobMemory(1, 2) = ceil(1.2 * (2 * nReferences + 2) * unitX);
            elseif rotationFlag == -1
                jobMemory(1, 2) = ceil(1.2 * (2 * nReferences + 3) * unitX);
            elseif rotationFlag == 1
                jobMemory(1, 2) = ceil(1.2 * (2 * nReferences + 4) * unitX);
            end;
        end;
    end;
    
    if jobMemory(1) ~= 2 && localRun(1) ~= 1
        disp(' ');
        disp(['Estimated memory consumption per workstation core is ' num2str(jobMemory(2)) ' GB.']);
        disp(' ');
        if jobMemory(2) <= coreMemory && nTimepoints > 1
            disp(['Submitting parametric cluster job for ' num2str(nTimepoints) ' time point(s).']);
        else
            disp(['Submitting individual cluster job(s) for ' num2str(nTimepoints) ' time point(s).']);
        end;
        disp(' ');
        
        currentTime = clock;
        timeString = [...
            num2str(currentTime(1)) num2str(currentTime(2), '%.2d') num2str(currentTime(3), '%.2d') ...
            '_' num2str(currentTime(4), '%.2d') num2str(currentTime(5), '%.2d') num2str(round(currentTime(6) * 1000), '%.5d')];
        parameterDatabase = [pwd '\jobParameters.processTimepoint.' timeString '.mat'];
        
        save(parameterDatabase, ...
            'inputFolder', 'outputFolder', 'projectionFolder', 'specimen', 'timepoints', 'cameras', 'channels', 'dimensions', ...
            'startsLeft', 'startsTop', 'widths', 'heights', 'startsFront', 'depths', 'inputType', 'outputType', 'rotationFlag', ...
            'medianRange', 'percentile', 'segmentFlag', 'splitting', 'kernelSize', 'kernelSigma', 'scaling', ...
            'references', 'dependents', 'thresholds', 'loggingFlag', 'verbose', 'backgroundValues', 'jobMemory');
        
        if jobMemory(2) <= coreMemory && nTimepoints > 1
            cmdFunction = ['processTimepoint(''' parameterDatabase ''', *, ' num2str(jobMemory(2)) ')'];
            cmd = ['job submit /scheduler:cluster.janelia.priv /user:username ' ...
                '/parametric:1-' num2str(nTimepoints) ':1 runMatlabJob.cmd """' pwd '""" """' cmdFunction '"""'];
            [status, systemOutput] = system(cmd);
            disp(['System response: ' systemOutput]);
        else
            for t = 1:nTimepoints
                cmdFunction = ['processTimepoint(''' parameterDatabase ''', ' num2str(t) ', ' num2str(jobMemory(2)) ')'];
                cmd = ['job submit /scheduler:cluster.janelia.priv /user:username ' ...
                    '/progressmsg:"' num2str(jobMemory(2)) '" runMatlabJob.cmd """' pwd '""" """' cmdFunction '"""'];
                [status, systemOutput] = system(cmd);
                disp(['Submitting time point ' num2str(timepoints(t), '%.4d') ': ' systemOutput]);
            end;
        end;
    else
        if localRun(1) ~= 1
            if inputType == 4
                error('Inconsistent parameters: "jobMemory(1) = 2" and "inputType = 4".');
            end;
            if numel(dimensions) == 3 && (dimensions(1) * dimensions(2) * dimensions(3) ~= 0)
                error('Inconsistent parameters: "jobMemory(1) = 2" is in conflict with assignment of non-empty "dimensions" vector.');
            end;
        end;
        
        if isempty(references)
            nReferences = 1;
        else
            nReferences = 0;
            for r = 1:size(references, 1)
                nReferences = max(nReferences, numel(references(r, :)));
            end;
        end;
        
        currentTime = clock;
        timeString = [...
            num2str(currentTime(1)) num2str(currentTime(2), '%.2d') num2str(currentTime(3), '%.2d') ...
            '_' num2str(currentTime(4), '%.2d') num2str(currentTime(5), '%.2d') num2str(round(currentTime(6) * 1000), '%.5d')];
        parameterDatabase = [pwd '\jobParameters.processTimepoint.' timeString '.mat'];
        
        save(parameterDatabase, ...
            'inputFolder', 'outputFolder', 'projectionFolder', 'specimen', 'timepoints', 'cameras', 'channels', 'dimensions', ...
            'startsLeft', 'startsTop', 'widths', 'heights', 'startsFront', 'depths', 'inputType', 'outputType', 'rotationFlag', ...
            'medianRange', 'percentile', 'segmentFlag', 'splitting', 'kernelSize', 'kernelSigma', 'scaling', ...
            'references', 'dependents', 'thresholds', 'loggingFlag', 'verbose', 'backgroundValues', 'jobMemory');
        
        disp(' ');
        
        if localRun(1) ~= 1
            for t = 1:nTimepoints
                xmlName = [inputFolder '\TM' num2str(timepoints(t), '%.5d') '\ch' num2str(channels(1)) '.xml'];
                
                try
                    stackDimensions = [];
                    
                    fid = fopen(xmlName, 'r');
                    if fid < 1
                        error('Could not open file %s for reading.', xmlName);
                    end;
                    while true
                        s = fgetl(fid);
                        if ~ischar(s)
                            break;
                        end;
                        m = regexp(s, '<info dimensions="([^#]*)"', 'tokens', 'once');
                        if ~isempty(m)
                            stackDimensions = m{1};
                            break;
                        end;
                    end;
                    fclose(fid);
                    
                    if isempty(stackDimensions)
                        error('Unable to retrieve stack dimensions from file %s.', xmlName);
                    end
                    stackDimensions = str2double(regexp(stackDimensions, '[^\d]+', 'split'));
                    stackDimensions = reshape(stackDimensions, [3, numel(stackDimensions) / 3])';
                    if any(isnan(stackDimensions))
                        error('Unable to correctly parse stack dimensions retrieved from file %s.', xmlName);
                    end;
                    
                    unitX = 2 * stackDimensions(1, 1) * stackDimensions(1, 2) * stackDimensions(1, 3) / (1024 ^ 3);
                catch errorMessage
                    error('Failed to open XML file.');
                end;
                
                % inputMode ~= 3, the estimated memory consumption is (2*n + 2) * unitX (n = max. number of channels used in parallel, +10% safety)
                if rotationFlag == 0
                    jobMemory(1, 2) = ceil(1.2 * (2 * nReferences + 2) * unitX);
                elseif rotationFlag == -1
                    jobMemory(1, 2) = ceil(1.2 * (2 * nReferences + 3) * unitX);
                elseif rotationFlag == 1
                    jobMemory(1, 2) = ceil(1.2 * (2 * nReferences + 4) * unitX);
                end;
                
                disp(['Estimated memory consumption per workstation core at time point ' num2str(timepoints(t), '%.4d') ' is ' num2str(jobMemory(2)) ' GB.']);
                
                cmdFunction = ['processTimepoint(''' parameterDatabase ''', ' num2str(t) ', ' num2str(jobMemory(2)) ')'];
                cmd = ['job submit /scheduler:cluster.janelia.priv /user:username ' ...
                    '/progressmsg:"' num2str(jobMemory(2)) '" runMatlabJob.cmd """' pwd '""" """' cmdFunction '"""'];
                [status, systemOutput] = system(cmd);
                disp(['Submitting time point ' num2str(timepoints(t), '%.4d') ': ' systemOutput]);
            end;
        else
            if localRun(2) > 1 && nTimepoints > 1
                if matlabpool('size') > 0
                    matlabpool('close');
                end;
                matlabpool(localRun(2));
                
                disp(' ');
                
                parfor t = 1:nTimepoints
                    disp(['Submitting time point ' num2str(timepoints(t), '%.4d') ' to a local worker.']);
                    processTimepoint(parameterDatabase, t, jobMemory(2));
                end;
                
                disp(' ');
                
                if matlabpool('size') > 0
                    matlabpool('close');
                end;
                
                disp(' ');
            else
                for t = 1:nTimepoints
                    disp(['Processing time point ' num2str(timepoints(t), '%.4d')]);
                    processTimepoint(parameterDatabase, t, jobMemory(2));
                    disp(' ');
                end;
            end;
        end;
    end;
else
    disp(' ');
    disp('Existing processing results detected for all selected time points. Submission aborted.');
    disp(' ');
end;
