# Supplementary material for: Whole-central nervous system functional imaging in larval Drosophila
Source: Nat Commun. 2015 Aug 11;6:7924. doi: 10.1038/ncomms8924 (PMC4918770; doi:10.1038/ncomms8924)
Supplement: Supplementary Data 2 — Source code for processing multi-view functional imaging data, detecting and classifying fictive locomotor behaviors, and mapping activity timing across the central nervous system [file ncomms8924-s3.zip › Part 1 - Data Management/convertData.m]

processingMode  = 0;  % 0: compression, 1: decompression
compressionType = 0;  % 0: KLB file format, 1: JP2 file format

deleteOld       = 1;  % set to "1" to delete source files after processing
maxIterations   = 50; % number of attempts at reading/writing a file in the event of an I/O error before skipping that file

poolWorkers     = 0;  % use "0" to enable automated detection of available CPU cores

%% main loop

if poolWorkers == 0
    defaultProfile = parallel.defaultClusterProfile;
    myCluster = parcluster(defaultProfile);
    maxWorkers = myCluster.NumWorkers;
    
    poolWorkers = min(feature('numcores'), maxWorkers);
    
    disp(' ');
    disp([num2str(poolWorkers) ' CPU cores were detected and will be allocated for parallel processing.']);
end;

switch compressionType
    case 0
        compressionExtension = 'klb';
    case 1
        compressionExtension = 'jp2';
end;

directoryList = cell(1, 1);
directoryList{1} = cd;

disp(' ');
if matlabpool('size') > 0
    matlabpool('close');
end;
matlabpool(poolWorkers);
disp(' ');

warning off;

while ~isempty(directoryList)
    currentDir = directoryList{1};
    disp(['processing directory ' currentDir]);
    
    currentSubs = dir(currentDir);
    for i = 1:length(currentSubs)
        if currentSubs(i).isdir && ~strcmp(currentSubs(i).name, '.') && ~strcmp(currentSubs(i).name, '..')
            directoryList = cat(1, directoryList, {[currentDir '\' currentSubs(i).name]});
        end;
    end;
    
    switch processingMode
        case 0
            currentUncompressedFiles = dir([currentDir '\*.tif']);
            
            if ~isempty(currentUncompressedFiles)
                parfor currentIndex = 1:numel(currentUncompressedFiles)
                    inputName   = [currentDir '\' currentUncompressedFiles(currentIndex).name];
                    outputName  = [currentDir '\' currentUncompressedFiles(currentIndex).name(1:(end - 3)) compressionExtension];
                    fileRead    = 0;
                    fileWritten = 0;
                    
                    iterations = 1;
                    while ~fileRead && (iterations <= maxIterations)
                        try
                            stack = readImage(inputName);
                            fileRead = 1;
                        catch errorMessage
                            disp(['error reading file ' inputName]);
                            pause(1);
                            iterations = iterations + 1;
                        end;
                    end;
                    if fileRead
                        iterations = 1;
                        while ~fileWritten && (iterations <= maxIterations)
                            try
                                writeImage(stack, outputName);
                                fileWritten = 1;
                            catch errorMessage
                                disp(['error writing file ' outputName]);
                                pause(1);
                                iterations = iterations + 1;
                            end;
                        end;
                    end;
                    if ~fileWritten
                        disp(['skipping file ' inputName]);
                    end;
                    if deleteOld && fileWritten
                        delete(inputName);
                    end;
                end;
            end;
            
        case 1
            currentCompressedFiles = dir([currentDir '\*.' compressionExtension]);
            
            if ~isempty(currentCompressedFiles)
                parfor currentIndex = 1:numel(currentCompressedFiles)
                    inputName   = [currentDir '\' currentCompressedFiles(currentIndex).name];
                    outputName  = [currentDir '\' currentCompressedFiles(currentIndex).name(1:(end - 3)) 'tif'];
                    fileRead    = 0;
                    fileWritten = 0;
                    
                    iterations = 1;
                    while ~fileRead && (iterations <= maxIterations)
                        try
                            stack = readImage(inputName);
                            fileRead = 1;
                        catch errorMessage
                            disp(['error reading file ' inputName]);
                            pause(1);
                            iterations = iterations + 1;
                        end;
                    end;
                    if fileRead
                        iterations = 1;
                        while ~fileWritten && (iterations <= maxIterations)
                            try
                                writeImage(stack, outputName);
                                fileWritten = 1;
                            catch errorMessage
                                disp(['error writing file ' outputName]);
                                pause(1);
                                iterations = iterations + 1;
                            end;
                        end;
                    end;
                    if ~fileWritten
                        disp(['skipping file ' inputName]);
                    end;
                    if deleteOld && fileWritten
                        delete(inputName);
                    end;
                end;
            end;
    end;
    
    directoryList(1) = [];
end;

warning on;

disp(' ');
if matlabpool('size') > 0
    matlabpool('close');
end;
disp(' ');
