# Supplementary material for: Whole-central nervous system functional imaging in larval Drosophila
Source: Nat Commun. 2015 Aug 11;6:7924. doi: 10.1038/ncomms8924 (PMC4918770; doi:10.1038/ncomms8924)
Supplement: Supplementary Data 2 — Source code for processing multi-view functional imaging data, detecting and classifying fictive locomotor behaviors, and mapping activity timing across the central nervous system [file ncomms8924-s3.zip › Part 1 - Data Management/processTimepoint.m]

function processTimepoint(parameterDatabase, t, memoryEstimate)

% -----------------------------------------------------------------------------------------------
% | Image data post-processing for simultaneous multi-view light sheet microscopy               |
% |                                                                                             |
% | Correction of insensitive pixels on the sCMOS camera chip,                                  |
% | foreground segmention and lossless image compression                                        |
% |                                                                                             |
% | Code by Philipp J. Keller, HHMI/Janelia Research Campus, 2011-2015                          |
% | Email: kellerp@janelia.hhmi.org                                                             |
% |                                                                                             |
% | Utilizes optimization modules and functions by Fernando Amat, HHMI/Janelia Research Campus: |
% | readKLBstack.mexw64                                                                         |
% | writeKLBstack.mexw64                                                                        |
% -----------------------------------------------------------------------------------------------

load(parameterDatabase);
timepoint = timepoints(t);

version = 1.05;

configuration = cell(33, 1);

configuration{1}  = version;     configuration{2}  = timepoint;  configuration{3}  = inputFolder;  configuration{4}  = outputFolder; configuration{5}  = projectionFolder;
configuration{6}  = specimen;    configuration{7}  = timepoints; configuration{8}  = cameras;      configuration{9}  = channels;     configuration{10} = dimensions;
configuration{11} = startsLeft;  configuration{12} = startsTop;  configuration{13} = widths;       configuration{14} = heights;
configuration{15} = startsFront; configuration{16} = depths;
configuration{17} = inputType;   configuration{18} = outputType; configuration{19} = rotationFlag; configuration{20} = medianRange;  configuration{21} = percentile;
configuration{22} = segmentFlag; configuration{23} = splitting;  configuration{24} = kernelSize;   configuration{25} = kernelSigma;
configuration{26} = scaling;     configuration{27} = references; configuration{28} = dependents;   configuration{29} = thresholds;
configuration{30} = loggingFlag; configuration{31} = verbose;    configuration{32} = backgroundValues;
configuration{33} = [jobMemory(1) memoryEstimate];

switch outputType
    case 0
        outputExtension = '.klb';
    case 1
        outputExtension = '.jp2';
    case 2
        outputExtension = '.tif';
end;

if inputType == 4
    if verbose
        disp(['Processing sequence ' num2str(timepoint, '%.4d')]);
    end;
    
    save([outputFolder '\Configuration.mat'], 'configuration');
    
    for h = 1:numel(channels)
        source = [inputFolder '\ch' num2str(channels(h)) '.xml'];
        target = [outputFolder '\CHN' num2str(channels(h), '%.2d') '.xml'];
        attemptCount = 0;
        while attemptCount ~= -1 && attemptCount < 100
            attemptCount = attemptCount + 1;
            system(sprintf('copy "%s" "%s"', source, target));
            if exist(target, 'file')
                attemptCount = -1;
            else
                pause(0.3);
            end;
        end;
        if attemptCount ~= -1
            error('Failed to copy XML file.');
        end;
    end;
    
    if isempty(startsTop) || isempty(heights) || isempty(startsLeft) || isempty(widths) || isempty(startsFront) || isempty(depths)
        if ~isempty(dimensions)
            stackDimensions = dimensions;
        else
            xmlName = [inputFolder '\ch' num2str(channels(1)) '.xml'];
            attemptCount = 0;
            while attemptCount ~= -1 && attemptCount < 100
                try
                    attemptCount = attemptCount + 1;
                    stackDimensions = readDimensionsFromXML(xmlName);
                    attemptCount = -1;
                catch errorMessage
                    pause(0.3);
                end;
            end;
            if attemptCount ~= -1
                error('Failed to open XML file.');
            end;
            
            if size(stackDimensions, 1) > numel(cameras)
                if size(stackDimensions, 1) >= (max(cameras) + 1)
                    stackDimensions = stackDimensions(cameras + 1, :);
                else
                    error('Unable to retrieve stack dimensions for all cameras from XML files.');
                end;
            elseif size(stackDimensions, 1) < numel(cameras)
                error('Unable to retrieve stack dimensions for all cameras from XML files.');
            end;
        end;
        
        if isempty(startsTop) && isempty(heights)
            startsTop = zeros(1, numel(cameras));
            heights = stackDimensions(:, 2)';
        elseif isempty(startsTop)
            startsTop = zeros(1, numel(cameras));
        elseif isempty(heights)
            heights = stackDimensions(:, 2)' - startsTop;
        end;
        
        if isempty(startsLeft) && isempty(widths)
            startsLeft = zeros(1, numel(cameras));
            widths = stackDimensions(:, 1)';
        elseif isempty(startsLeft)
            startsLeft = zeros(1, numel(cameras));
        elseif isempty(widths)
            widths = stackDimensions(:, 1)' - startsLeft;
        end;
        
        if isempty(startsFront) && isempty(depths)
            startsFront = zeros(1, numel(cameras));
            depths = stackDimensions(:, 3)';
        elseif isempty(startsFront)
            startsFront = zeros(1, numel(cameras));
        elseif isempty(depths)
            depths = stackDimensions(:, 3)' - startsFront;
        end;
    end;
    
    for c = 1:numel(cameras)
        currentCamera = cameras(c);
        
        for h = 1:numel(channels)
            currentChannel = channels(h);
            
            % load stack -> stack
            
            stackName = [inputFolder '\File' num2str(timepoint, '%.4d') ...
                '_CM' num2str(currentCamera) '_CHN' num2str(currentChannel, '%.2d') '.stack'];
            xmlName = [inputFolder '\ch' num2str(currentChannel) '.xml'];
            
            if ~isempty(dimensions)
                stackDimensions = dimensions;
            else
                attemptCount = 0;
                while attemptCount ~= -1 && attemptCount < 100
                    try
                        attemptCount = attemptCount + 1;
                        stackDimensions = readDimensionsFromXML(xmlName);
                        attemptCount = -1;
                    catch errorMessage
                        pause(0.3);
                    end;
                end;
                if attemptCount ~= -1
                    error('Failed to open XML file.');
                end;
                
                if size(stackDimensions, 1) > 1 && (size(stackDimensions, 1) ~= numel(cameras))
                    if size(stackDimensions, 1) >= (currentCamera + 1)
                        stackDimensions = stackDimensions(currentCamera + 1, :);
                    else
                        stackDimensions = stackDimensions(1, :);
                    end;
                elseif size(stackDimensions, 1) > 1
                    stackDimensions = stackDimensions(find(cameras == currentCamera, 1), :);
                end;
            end;
            
            stack = multibandread(stackName, [stackDimensions(2) stackDimensions(1) stackDimensions(3)], ...
                '*uint16', 0, 'bsq', 'ieee-le', ...
                {'Band', 'Range', [startsFront(c) + 1, 1, startsFront(c) + depths(c)]}, ...
                {'Column', 'Range', [startsLeft(c) + 1, 1, startsLeft(c) + widths(c)]}, ...
                {'Row', 'Range', [startsTop(c) + 1, 1, startsTop(c) + heights(c)]});
            
            if rotationFlag == 1
                tempSize = size(stack);
                stack = permute(stack(tempSize(1):-1:1, :, :), [2, 1, 3]);
                clear tempSize;
            elseif rotationFlag == -1
                tempSize = size(stack);
                tempStack = permute(stack, [2, 1, 3]);
                stack = tempStack(tempSize(2):-1:1, :, :);
                clear tempSize tempStack;
            end;
            
            % save stack
            
            stackName = [outputFolder '\Sequence' num2str(timepoint, '%.6d') ...
                '_CM' num2str(currentCamera, '%.2d') '_CHN' num2str(currentChannel, '%.2d') outputExtension];
            writeImage(stack, stackName);
            
            % clear stack
            
            clear stack;
        end;
    end;
    
else % inputType ~= 4
    
    if segmentFlag
        kernelSizeArray = [kernelSize  kernelSize  max(1, kernelSize / scaling)];
        kernelSigmaArray = [kernelSigma kernelSigma max(1, kernelSigma / scaling)];
    end;
    
    % generate output sub-directory and copy all XML files to this folder
    
    outputSubFolder = [outputFolder '\TM' num2str(timepoint, '%.6d')];
    if exist(outputSubFolder, 'dir') ~= 7
        mkdir(outputSubFolder);
    end;
    
    save([outputFolder '\TM' num2str(timepoint, '%.6d') '\SPM' num2str(specimen, '%.2d') '_TM' num2str(timepoint, '%.6d') '.configuration.mat'], 'configuration');
    
    for h = 1:numel(channels)
        if inputType == 3
            source = [inputFolder '\ch' num2str(channels(h)) '.xml'];
        else
            source = [inputFolder '\TM' num2str(timepoint, '%.5d') '\ch' num2str(channels(h)) '.xml'];
        end;
        target = [outputFolder '\TM' num2str(timepoint, '%.6d') '\SPM' num2str(specimen, '%.2d') '_TM' num2str(timepoint, '%.6d') '_CHN' num2str(channels(h), '%.2d') '.xml'];
        copyfile(source, target);
    end;
    
    if isempty(references)
        references = channels';
        dependents = [];
        if numel(thresholds) ~= numel(references)
            thresholds = ones(numel(references), 1) .* thresholds(1);
        end;
    end;
    
    if isempty(startsTop) || isempty(heights) || isempty(startsLeft) || isempty(widths) || isempty(startsFront) || isempty(depths)
        xmlName = [outputFolder '\TM' num2str(timepoint, '%.6d') '\SPM' num2str(specimen, '%.2d') '_TM' num2str(timepoint, '%.6d') ...
            '_CHN' num2str(references(1), '%.2d') '.xml'];
        
        if ~isempty(dimensions)
            stackDimensions = dimensions;
        else
            stackDimensions = readDimensionsFromXML(xmlName);
            
            if size(stackDimensions, 1) > numel(cameras)
                if size(stackDimensions, 1) >= (max(cameras) + 1)
                    stackDimensions = stackDimensions(cameras + 1, :);
                else
                    error('Unable to retrieve stack dimensions for all cameras from XML files.');
                end;
            elseif size(stackDimensions, 1) < numel(cameras)
                error('Unable to retrieve stack dimensions for all cameras from XML files.');
            end;
        end;
        
        if isempty(startsTop) && isempty(heights)
            startsTop = zeros(1, numel(cameras));
            heights = stackDimensions(:, 2)';
        elseif isempty(startsTop)
            startsTop = zeros(1, numel(cameras));
        elseif isempty(heights)
            heights = stackDimensions(:, 2)' - startsTop;
        end;
        
        if isempty(startsLeft) && isempty(widths)
            startsLeft = zeros(1, numel(cameras));
            widths = stackDimensions(:, 1)';
        elseif isempty(startsLeft)
            startsLeft = zeros(1, numel(cameras));
        elseif isempty(widths)
            widths = stackDimensions(:, 1)' - startsLeft;
        end;
        
        if isempty(startsFront) && isempty(depths)
            startsFront = zeros(1, numel(cameras));
            depths = stackDimensions(:, 3)';
        elseif isempty(startsFront)
            startsFront = zeros(1, numel(cameras));
        elseif isempty(depths)
            depths = stackDimensions(:, 3)' - startsFront;
        end;
    end;
    
    for c = 1:numel(cameras)
        currentCamera = cameras(c);
        
        for r = 1:size(references, 1)
            
            % determine current group of references, dependents and thresholds
            
            currentReferences = references(r, :);
            nCurrentReferences = numel(currentReferences);
            if ~isempty(dependents)
                currentDependents = dependents(r, :);
            else
                currentDependents = [];
            end;
            nCurrentDependents = numel(currentDependents);
            currentThreshold = thresholds(r);
            
            referenceStacks = cell(nCurrentReferences, 1);
            referenceMasks = cell(nCurrentReferences, 1);
            
            for n = 1:nCurrentReferences
                
                % load stack -> referenceStacks
                
                if inputType == 0 || inputType == 1
                    referenceStacks{n} = zeros(heights(c), widths(c), depths(c), 'uint16');
                    zRange = startsFront(c):(startsFront(c) + depths(c) - 1);
                end;
                
                if inputType == 0
                    for z = 1:numel(zRange)
                        imageName = [inputFolder '\TM' num2str(timepoint, '%.5d') '\ANG000\SPC' num2str(specimen, '%.2d') '_TM' num2str(timepoint, '%.5d') ...
                            '_ANG000_CM' num2str(currentCamera) '_CHN' num2str(currentReferences(n), '%.2d') '_PH0_PLN' num2str(zRange(z), '%.4d') '.tif'];
                        currentImage = readImage(imageName);
                        referenceStacks{n}(:, :, z) = currentImage((startsTop(c) + 1):(startsTop(c) + heights(c)), ...
                            ((startsLeft(c) + 1):(startsLeft(c) + widths(c))));
                    end;
                elseif inputType == 1
                    for z = 1:numel(zRange)
                        imageName = [inputFolder '\TM' num2str(timepoint, '%.5d') '\ANG000\SPC' num2str(specimen, '%.2d') '_TM' num2str(timepoint, '%.5d') ...
                            '_ANG000_CM' num2str(currentCamera) '_CHN' num2str(currentReferences(n), '%.2d') '_PH0_PLN' num2str(zRange(z), '%.4d') '.jp2'];
                        currentImage = readImage(imageName);
                        referenceStacks{n}(:, :, z) = currentImage((startsTop(c) + 1):(startsTop(c) + heights(c)), ...
                            ((startsLeft(c) + 1):(startsLeft(c) + widths(c))));
                    end;
                elseif inputType == 2 || inputType == 3
                    if inputType == 2
                        stackName = [inputFolder '\TM' num2str(timepoint, '%.5d') '\ANG000\SPC' num2str(specimen, '%.2d') '_TM' num2str(timepoint, '%.5d') ...
                            '_ANG000_CM' num2str(currentCamera) '_CHN' num2str(currentReferences(n), '%.2d') '_PH0.stack'];
                    else
                        stackName = [inputFolder '\SPC' num2str(specimen, '%.2d') '_TM' num2str(timepoint, '%.5d') ...
                            '_ANG000_CM' num2str(currentCamera) '_CHN' num2str(currentReferences(n), '%.2d') '_PH0.stack'];
                    end;
                    xmlName = [outputFolder '\TM' num2str(timepoint, '%.6d') '\SPM' num2str(specimen, '%.2d') '_TM' num2str(timepoint, '%.6d') ...
                        '_CHN' num2str(currentReferences(n), '%.2d') '.xml'];
                    
                    if ~isempty(dimensions)
                        stackDimensions = dimensions;
                    else
                        stackDimensions = readDimensionsFromXML(xmlName);
                        if size(stackDimensions, 1) > 1 && (size(stackDimensions, 1) ~= numel(cameras))
                            if size(stackDimensions, 1) >= (currentCamera + 1)
                                stackDimensions = stackDimensions(currentCamera + 1, :);
                            else
                                stackDimensions = stackDimensions(1, :);
                            end;
                        elseif size(stackDimensions, 1) > 1
                            stackDimensions = stackDimensions(find(cameras == currentCamera, 1), :);
                        end;
                    end;
                    
                    referenceStacks{n} = multibandread(stackName, [stackDimensions(2) stackDimensions(1) stackDimensions(3)], ...
                        '*uint16', 0, 'bsq', 'ieee-le', ...
                        {'Band', 'Range', [startsFront(c) + 1, 1, startsFront(c) + depths(c)]}, ...
                        {'Column', 'Range', [startsLeft(c) + 1, 1, startsLeft(c) + widths(c)]}, ...
                        {'Row', 'Range', [startsTop(c) + 1, 1, startsTop(c) + heights(c)]});
                end;
                
                if rotationFlag == 1
                    tempSize = size(referenceStacks{n});
                    referenceStacks{n} = permute(referenceStacks{n}(tempSize(1):-1:1, :, :), [2, 1, 3]);
                    clear tempSize;
                elseif rotationFlag == -1
                    tempSize = size(referenceStacks{n});
                    tempStack = permute(referenceStacks{n}, [2, 1, 3]);
                    referenceStacks{n} = tempStack(tempSize(2):-1:1, :, :);
                    clear tempSize tempStack;
                end;
                
                % correct stack -> referenceStacks (overwrite)
                
                [referenceStacks{n}, pixelCorrection] = correctInsensitivePixels(referenceStacks{n}, backgroundValues(c), medianRange, verbose);
                
                if loggingFlag
                    correctionDatabase = {backgroundValues(c), pixelCorrection{1}, pixelCorrection{2}, pixelCorrection{3}, pixelCorrection{4}};
                    save([outputFolder '\TM' num2str(timepoint, '%.6d') '\SPM' num2str(specimen, '%.2d') '_TM' num2str(timepoint, '%.6d') ...
                        '_CM' num2str(currentCamera, '%.2d') '_CHN' num2str(currentReferences(n), '%.2d') '.correctionDatabase.mat'], 'correctionDatabase');
                    clear correctionDatabase;
                end;
                
                % calculate background [prctile(subSampledStack(subSampledStack > 0), percentile);] and save
                
                subSampledStack = referenceStacks{n}(1:percentile(3):end);
                if segmentFlag
                    minIntensity = zeros(1, 2);
                    minIntensity(2) = prctile(subSampledStack(subSampledStack > 0), percentile(2));
                else
                    minIntensity = prctile(subSampledStack(subSampledStack > 0), percentile(2));
                    save([outputFolder '\TM' num2str(timepoint, '%.6d') '\SPM' num2str(specimen, '%.2d') '_TM' num2str(timepoint, '%.6d') ...
                        '_CM' num2str(currentCamera, '%.2d') '_CHN' num2str(currentReferences(n), '%.2d') '.minIntensity.mat'], 'minIntensity');
                end;
                clear subSampledStack;
                
                % generate gauss stack -> referenceMasks
                
                if segmentFlag
                    if splitting > 1
                        if rotationFlag ~= 0
                            referenceMasks{n} = zeros(widths(c), heights(c), depths(c), 'uint16');
                        else
                            referenceMasks{n} = zeros(heights(c), widths(c), depths(c), 'uint16');
                        end;
                        
                        splittingMargin = 2 * kernelSize;
                        
                        for i = 1:splitting
                            if rotationFlag ~= 0
                                slabStart = max(1, round((i - 1) * widths(c) / splitting + 1 - splittingMargin));
                                slabStop = min(widths(c), round(i * widths(c) / splitting + splittingMargin));
                            else
                                slabStart = max(1, round((i - 1) * heights(c) / splitting + 1 - splittingMargin));
                                slabStop = min(heights(c), round(i * heights(c) / splitting + splittingMargin));
                            end;
                            convolvedSlab = uint16(imgaussianAnisotropy(double(referenceStacks{n}(slabStart:slabStop, :, :)), kernelSigmaArray, kernelSizeArray));
                            if i == 1
                                referenceMasks{n}(1:(slabStop - splittingMargin), :, :) = convolvedSlab(1:(end - splittingMargin), :, :);
                            elseif i == splitting
                                referenceMasks{n}((slabStart + splittingMargin):end, :, :) = convolvedSlab((1 + splittingMargin):end, :, :);
                            else % i > 1 && i < splitting
                                referenceMasks{n}((slabStart + splittingMargin):(slabStop - splittingMargin), :, :) = convolvedSlab((1 + splittingMargin):(end - splittingMargin), :, :);
                            end;
                            clear convolvedSlab;
                        end;
                    else
                        referenceMasks{n} = uint16(imgaussianAnisotropy(double(referenceStacks{n}), kernelSigmaArray, kernelSizeArray));
                    end;
                    
                    % generate thresholded mask -> referenceMasks (overwrite)
                    
                    minIntensity(1) = prctile(referenceMasks{n}(1:percentile(3):end), percentile(1));
                    save([outputFolder '\TM' num2str(timepoint, '%.6d') '\SPM' num2str(specimen, '%.2d') '_TM' num2str(timepoint, '%.6d') ...
                        '_CM' num2str(currentCamera, '%.2d') '_CHN' num2str(currentReferences(n), '%.2d') '.minIntensity.mat'], 'minIntensity');
                    
                    intensityStatistics = zeros(splitting, 2);
                    for i = 1:splitting
                        if rotationFlag ~= 0
                            slabStart = round((i - 1) * widths(c) / splitting + 1);
                            slabStop  = round(i * widths(c) / splitting);
                        else
                            slabStart = round((i - 1) * heights(c) / splitting + 1);
                            slabStop  = round(i * heights(c) / splitting);
                        end;
                        temporaryArray = referenceMasks{n}(slabStart:slabStop, :, :);
                        temporaryArray = temporaryArray(temporaryArray > minIntensity(1));
                        intensityStatistics(i, 1) = sum(temporaryArray(:));
                        intensityStatistics(i, 2) = size(temporaryArray, 1);
                    end;
                    meanIntensity = sum(intensityStatistics(:, 1)) / sum(intensityStatistics(:, 2));
                    clear temporaryArray intensityStatistics;
                    
                    level = minIntensity(1) + (meanIntensity - minIntensity(1)) * currentThreshold;
                    
                    referenceMasks{n} = referenceMasks{n} > level;
                end;
            end;
            
            % if nCurrentReferences > 1 -> fuse referenceMasks using OR -> referenceMasks (overwrite)
            
            currentMasterList = cat(2, currentReferences, currentDependents);
            if nCurrentReferences > 1 && segmentFlag
                for n = 2:nCurrentReferences
                    referenceMasks{1} = referenceMasks{1} | referenceMasks{n};
                    referenceMasks{n} = [];
                end;
            end;
            
            if segmentFlag
                referenceMasks{1} = uint16(referenceMasks{1});
                
                if loggingFlag
                    segmentationMaskName = [outputFolder '\TM' num2str(timepoint, '%.6d') '\SPM' num2str(specimen, '%.2d') '_TM' num2str(timepoint, '%.6d') ...
                        '_CM' num2str(currentCamera, '%.2d') '_CHN' num2str(currentMasterList(1), '%.2d') '.segmentationMask' outputExtension];
                    writeImage(referenceMasks{1}, segmentationMaskName);
                    
                    if numel(currentMasterList) > 1
                        for n = 2:numel(currentMasterList)
                            targetName = [outputFolder '\TM' num2str(timepoint, '%.6d') '\SPM' num2str(specimen, '%.2d') '_TM' num2str(timepoint, '%.6d') ...
                                '_CM' num2str(currentCamera, '%.2d') '_CHN' num2str(currentMasterList(n), '%.2d') '.segmentationMask' outputExtension];
                            copyfile(segmentationMaskName, targetName);
                        end;
                    end;
                end;
                
                for n = 1:nCurrentReferences
                    
                    % mask referenceStacks using referenceMasks -> referenceStacks (overwrite)
                    
                    referenceStacks{n} = referenceStacks{n} .* referenceMasks{1};
                end;
                
                % generate coordinate masks using referenceMasks and save (for all references and dependents)
                
                if rotationFlag ~= 0
                    xzSliceMask = zeros(widths(c), depths(c), 'uint16');
                else
                    xzSliceMask = zeros(heights(c), depths(c), 'uint16');
                end;
                for i = 1:splitting
                    if rotationFlag ~= 0
                        slabStart = round((i - 1) * widths(c) / splitting + 1);
                        slabStop  = round(i * widths(c) / splitting);
                    else
                        slabStart = round((i - 1) * heights(c) / splitting + 1);
                        slabStop  = round(i * heights(c) / splitting);
                    end;
                    if rotationFlag ~= 0
                        coordinateMask = repmat(1:heights(c), [(slabStop - slabStart + 1) 1 depths(c)]);
                    else
                        coordinateMask = repmat(1:widths(c), [(slabStop - slabStart + 1) 1 depths(c)]);
                    end;
                    coordinateMask(referenceMasks{1}(slabStart:slabStop, :, :) == 0) = NaN;
                    xzSliceMask(slabStart:slabStop, :) = uint16(round(squeeze(nanmean(coordinateMask, 2))));
                end;
                clear coordinateMask;
                
                if rotationFlag ~= 0
                    xySliceMask = zeros(widths(c), heights(c), 'uint16');
                else
                    xySliceMask = zeros(heights(c), widths(c), 'uint16');
                end;
                for i = 1:splitting
                    if rotationFlag ~= 0
                        slabStart = round((i - 1) * widths(c) / splitting + 1);
                        slabStop  = round(i * widths(c) / splitting);
                    else
                        slabStart = round((i - 1) * heights(c) / splitting + 1);
                        slabStop  = round(i * heights(c) / splitting);
                    end;
                    if rotationFlag ~= 0
                        coordinateMask = repmat(reshape(1:depths(c), [1 1 depths(c)]), [(slabStop - slabStart + 1) heights(c) 1]);
                    else
                        coordinateMask = repmat(reshape(1:depths(c), [1 1 depths(c)]), [(slabStop - slabStart + 1) widths(c) 1]);
                    end;
                    coordinateMask(referenceMasks{1}(slabStart:slabStop, :, :) == 0) = NaN;
                    xySliceMask(slabStart:slabStop, :) = uint16(round(squeeze(nanmean(coordinateMask, 3))));
                end;
                clear coordinateMask;
                
                xzMaskName = [outputFolder '\TM' num2str(timepoint, '%.6d') '\SPM' num2str(specimen, '%.2d') '_TM' num2str(timepoint, '%.6d') ...
                    '_CM' num2str(currentCamera, '%.2d') '_CHN' num2str(currentMasterList(1), '%.2d') '.xzMask' outputExtension];
                xyMaskName = [outputFolder '\TM' num2str(timepoint, '%.6d') '\SPM' num2str(specimen, '%.2d') '_TM' num2str(timepoint, '%.6d') ...
                    '_CM' num2str(currentCamera, '%.2d') '_CHN' num2str(currentMasterList(1), '%.2d') '.xyMask' outputExtension];
                writeImage(xzSliceMask, xzMaskName);
                writeImage(xySliceMask, xyMaskName);
                
                if numel(currentMasterList) > 1
                    for n = 2:numel(currentMasterList)
                        targetXZName = [outputFolder '\TM' num2str(timepoint, '%.6d') '\SPM' num2str(specimen, '%.2d') '_TM' num2str(timepoint, '%.6d') ...
                            '_CM' num2str(currentCamera, '%.2d') '_CHN' num2str(currentMasterList(n), '%.2d') '.xzMask' outputExtension];
                        targetYZName = [outputFolder '\TM' num2str(timepoint, '%.6d') '\SPM' num2str(specimen, '%.2d') '_TM' num2str(timepoint, '%.6d') ...
                            '_CM' num2str(currentCamera, '%.2d') '_CHN' num2str(currentMasterList(n), '%.2d') '.xyMask' outputExtension];
                        copyfile(xzMaskName, targetXZName);
                        copyfile(xyMaskName, targetYZName);
                    end;
                end;
            end;
            
            for n = 1:nCurrentReferences
                
                % save referenceStacks
                
                stackName = [outputFolder '\TM' num2str(timepoint, '%.6d') '\SPM' num2str(specimen, '%.2d') '_TM' num2str(timepoint, '%.6d') ...
                    '_CM' num2str(currentCamera, '%.2d') '_CHN' num2str(currentReferences(n), '%.2d') outputExtension];
                writeImage(referenceStacks{n}, stackName);
                
                % save 2D projections of referenceStacks
                
                xyProjectionName = [projectionFolder '\SPM' num2str(specimen, '%.2d') '_TM' num2str(timepoint, '%.6d') ...
                    '_CM' num2str(currentCamera, '%.2d') '_CHN' num2str(currentReferences(n), '%.2d') '.xyProjection' outputExtension];
                xzProjectionName = [projectionFolder '\SPM' num2str(specimen, '%.2d') '_TM' num2str(timepoint, '%.6d') ...
                    '_CM' num2str(currentCamera, '%.2d') '_CHN' num2str(currentReferences(n), '%.2d') '.xzProjection' outputExtension];
                yzProjectionName = [projectionFolder '\SPM' num2str(specimen, '%.2d') '_TM' num2str(timepoint, '%.6d') ...
                    '_CM' num2str(currentCamera, '%.2d') '_CHN' num2str(currentReferences(n), '%.2d') '.yzProjection' outputExtension];
                writeImage(squeeze(max(referenceStacks{n}, [], 3)), xyProjectionName);
                writeImage(squeeze(max(referenceStacks{n}, [], 2)), xzProjectionName);
                writeImage(squeeze(max(referenceStacks{n}, [], 1)), yzProjectionName);
            end;
            
            % clear referenceStacks
            
            clear referenceStacks;
            
            % if nCurrentDependents > 0 -> sequentially load each stack, correct stack, save background, mask stack, save stack, clear stack
            
            if nCurrentDependents > 0
                for n = 1:nCurrentDependents
                    
                    % load stack -> dependentStack
                    
                    if inputType == 0 || inputType == 1
                        dependentStack = zeros(heights(c), widths(c), depths(c), 'uint16');
                        zRange = startsFront(c):(startsFront(c) + depths(c) - 1);
                    end;
                    
                    if inputType == 0
                        for z = 1:numel(zRange)
                            imageName = [inputFolder '\TM' num2str(timepoint, '%.5d') '\ANG000\SPC' num2str(specimen, '%.2d') '_TM' num2str(timepoint, '%.5d') ...
                                '_ANG000_CM' num2str(currentCamera) '_CHN' num2str(currentDependents(n), '%.2d') '_PH0_PLN' num2str(zRange(z), '%.4d') '.tif'];
                            currentImage = readImage(imageName);
                            dependentStack(:, :, z) = currentImage((startsTop(c) + 1):(startsTop(c) + heights(c)), ...
                                ((startsLeft(c) + 1):(startsLeft(c) + widths(c))));
                        end;
                    elseif inputType == 1
                        for z = 1:numel(zRange)
                            imageName = [inputFolder '\TM' num2str(timepoint, '%.5d') '\ANG000\SPC' num2str(specimen, '%.2d') '_TM' num2str(timepoint, '%.5d') ...
                                '_ANG000_CM' num2str(currentCamera) '_CHN' num2str(currentDependents(n), '%.2d') '_PH0_PLN' num2str(zRange(z), '%.4d') '.jp2'];
                            currentImage = readImage(imageName);
                            dependentStack(:, :, z) = currentImage((startsTop(c) + 1):(startsTop(c) + heights(c)), ...
                                ((startsLeft(c) + 1):(startsLeft(c) + widths(c))));
                        end;
                    elseif inputType == 2 || inputType == 3
                        if inputType == 2
                            stackName = [inputFolder '\TM' num2str(timepoint, '%.5d') '\ANG000\SPC' num2str(specimen, '%.2d') '_TM' num2str(timepoint, '%.5d') ...
                                '_ANG000_CM' num2str(currentCamera) '_CHN' num2str(currentDependents(n), '%.2d') '_PH0.stack'];
                        else
                            stackName = [inputFolder '\SPC' num2str(specimen, '%.2d') '_TM' num2str(timepoint, '%.5d') ...
                                '_ANG000_CM' num2str(currentCamera) '_CHN' num2str(currentDependents(n), '%.2d') '_PH0.stack'];
                        end;
                        xmlName = [outputFolder '\TM' num2str(timepoint, '%.6d') '\SPM' num2str(specimen, '%.2d') '_TM' num2str(timepoint, '%.6d') ...
                            '_CHN' num2str(currentDependents(n), '%.2d') '.xml'];
                        
                        if ~isempty(dimensions)
                            stackDimensions = dimensions;
                        else
                            stackDimensions = readDimensionsFromXML(xmlName);
                            if size(stackDimensions, 1) > 1 && (size(stackDimensions, 1) ~= numel(cameras))
                                if size(stackDimensions, 1) >= (currentCamera + 1)
                                    stackDimensions = stackDimensions(currentCamera + 1, :);
                                else
                                    stackDimensions = stackDimensions(1, :);
                                end;
                            elseif size(stackDimensions, 1) > 1
                                stackDimensions = stackDimensions(find(cameras == currentCamera, 1), :);
                            end;
                        end;
                        
                        dependentStack = multibandread(stackName, [stackDimensions(2) stackDimensions(1) stackDimensions(3)], ...
                            '*uint16', 0, 'bsq', 'ieee-le', ...
                            {'Band', 'Range', [startsFront(c) + 1, 1, startsFront(c) + depths(c)]}, ...
                            {'Column', 'Range', [startsLeft(c) + 1, 1, startsLeft(c) + widths(c)]}, ...
                            {'Row', 'Range', [startsTop(c) + 1, 1, startsTop(c) + heights(c)]});
                    end;
                    
                    if rotationFlag == 1
                        tempSize = size(dependentStack);
                        dependentStack = permute(dependentStack(tempSize(1):-1:1, :, :), [2, 1, 3]);
                        clear tempSize;
                    elseif rotationFlag == -1
                        tempSize = size(dependentStack);
                        tempStack = permute(dependentStack, [2, 1, 3]);
                        dependentStack = tempStack(tempSize(2):-1:1, :, :);
                        clear tempSize tempStack;
                    end;
                    
                    % correct stack -> dependentStack (overwrite)
                    
                    [dependentStack, pixelCorrection] = correctInsensitivePixels(dependentStack, backgroundValues(c), medianRange, verbose);
                    if loggingFlag
                        correctionDatabase = {backgroundValues(c), pixelCorrection{1}, pixelCorrection{2}, pixelCorrection{3}, pixelCorrection{4}};
                        save([outputFolder '\TM' num2str(timepoint, '%.6d') '\SPM' num2str(specimen, '%.2d') '_TM' num2str(timepoint, '%.6d') ...
                            '_CM' num2str(currentCamera, '%.2d') '_CHN' num2str(currentDependents(n), '%.2d') '.correctionDatabase.mat'], 'correctionDatabase');
                        clear correctionDatabase;
                    end;
                    
                    % calculate background [prctile(subSampledStack(subSampledStack > 0), percentile);] and save
                    
                    subSampledStack = dependentStack(1:percentile(3):end);
                    minIntensity = prctile(subSampledStack(subSampledStack > 0), percentile(2));
                    save([outputFolder '\TM' num2str(timepoint, '%.6d') '\SPM' num2str(specimen, '%.2d') '_TM' num2str(timepoint, '%.6d') ...
                        '_CM' num2str(currentCamera, '%.2d') '_CHN' num2str(currentDependents(n), '%.2d') '.minIntensity.mat'], 'minIntensity');
                    clear subSampledStack;
                    
                    % mask dependentStack using referenceMasks -> dependentStack (overwrite)
                    
                    if segmentFlag
                        dependentStack = dependentStack .* referenceMasks{1};
                    end;
                    
                    % save dependentStack
                    
                    stackName = [outputFolder '\TM' num2str(timepoint, '%.6d') '\SPM' num2str(specimen, '%.2d') '_TM' num2str(timepoint, '%.6d') ...
                        '_CM' num2str(currentCamera, '%.2d') '_CHN' num2str(currentDependents(n), '%.2d') outputExtension];
                    writeImage(dependentStack, stackName);
                    
                    % save 2D projections of dependentStack
                    
                    xyProjectionName = [projectionFolder '\SPM' num2str(specimen, '%.2d') '_TM' num2str(timepoint, '%.6d') ...
                        '_CM' num2str(currentCamera, '%.2d') '_CHN' num2str(currentDependents(n), '%.2d') '.xyProjection' outputExtension];
                    xzProjectionName = [projectionFolder '\SPM' num2str(specimen, '%.2d') '_TM' num2str(timepoint, '%.6d') ...
                        '_CM' num2str(currentCamera, '%.2d') '_CHN' num2str(currentDependents(n), '%.2d') '.xzProjection' outputExtension];
                    yzProjectionName = [projectionFolder '\SPM' num2str(specimen, '%.2d') '_TM' num2str(timepoint, '%.6d') ...
                        '_CM' num2str(currentCamera, '%.2d') '_CHN' num2str(currentDependents(n), '%.2d') '.yzProjection' outputExtension];
                    writeImage(squeeze(max(dependentStack, [], 3)), xyProjectionName);
                    writeImage(squeeze(max(dependentStack, [], 2)), xzProjectionName);
                    writeImage(squeeze(max(dependentStack, [], 1)), yzProjectionName);
                    
                    % clear dependentStack
                    
                    clear dependentStack;
                end;
            end;
        end;
    end;
end;

end

function dimensions = readDimensionsFromXML(filename)

dimensions = [];

fid = fopen(filename, 'r');
if fid < 1
    error('Could not open file %s for reading.', filename);
end;

while true
    s = fgetl(fid);
    if ~ischar(s)
        break;
    end;
    m = regexp(s, '<info dimensions="([^#]*)"', 'tokens', 'once');
    if ~isempty(m)
        dimensions = m{1};
        break;
    end;
end;
fclose(fid);

if isempty(dimensions)
    error('Unable to retrieve stack dimensions from file %s.', filename);
end

dimensions = str2double(regexp(dimensions, '[^\d]+', 'split'));
dimensions = reshape(dimensions, [3, numel(dimensions) / 3])';

if any(isnan(dimensions))
    error('Unable to correctly parse stack dimensions retrieved from file %s.', filename);
end;

end

function [stack, pixelCorrection] = correctInsensitivePixels(stack, backgroundValue, medianRange, verbose)

deviationProjection = std(single(stack), 0, 3);
deviationProjectionMedianFiltered = medfilt2(deviationProjection, medianRange);
deviationDistances = abs(deviationProjection - deviationProjectionMedianFiltered);
deviationThreshold = determineThreshold(sort(deviationDistances(:)));

deviationMatrix = deviationDistances > deviationThreshold;

meanProjection = mean(stack, 3) - backgroundValue;
meanProjectionMedianFiltered = medfilt2(meanProjection, medianRange, 'symmetric');
meanDistances = abs((meanProjection - meanProjectionMedianFiltered) ./ meanProjectionMedianFiltered);
meanThreshold = determineThreshold(sort(meanDistances(:)));

meanMatrix = meanDistances > meanThreshold;

pixelMatrix = deviationMatrix | meanMatrix;
pixelCorrection = {deviationDistances, deviationThreshold, meanDistances, meanThreshold};

if verbose
    disp(['Insensitive pixels detected: ' num2str(sum(pixelMatrix(:))) ' (' num2str(100 * sum(pixelMatrix(:)) / numel(pixelMatrix), '%.1f') '%)']);
end;

% apply pixelMatrix to correct insensitive pixels
for z = 1:size(stack, 3)  
    frame = stack(:, :, z);
    filteredFrame = medfilt2(frame, medianRange);
    frame(pixelMatrix == 1) = filteredFrame(pixelMatrix == 1);
    stack(:, :, z) = frame;
end;

end

function threshold = determineThreshold(array)

warning off; % convergence might not be reached, but solution is still acceptable

elements = length(array);
maxSamples = 50000;

if elements > maxSamples % subsample
    step = round(elements / maxSamples);
    array = array(1:step:end);
    elements = length(array);
end
X = (1:elements)';

% estimate threshold using maximum distance from straight line connecting first and last value
pairs = [X array];
vector = pairs(end, :) - pairs(1, :);
h = dot(repmat(vector, [elements 1]), pairs - repmat(pairs(1, :), [elements 1]), 2) / (norm(vector) ^ 2);
distances = sqrt(sum((repmat(vector, [elements 1]) .* repmat(h, [1 2]) + repmat(pairs(1, :), [elements 1]) - pairs) .^ 2, 2));
[value position] = max(distances);
threshold = array(position);

warning on;

end

function I = imgaussianAnisotropy(I, sigma, siz)

% --------------------------------------------------------------------------------------------------------
% | Anisotropic Gaussian filtering                                                                       |
% | Original function (imgaussian) written by D. Kroon, University of Twente, September 2009             |
% | Code modification to allow different sigmas by Fernando Amat, HHMI/Janelia Farm, September 17th 2010 |
% --------------------------------------------------------------------------------------------------------

% Note: If X is of type double, the MEX file is faster. For images of type single or int, this m-file is faster.

if(~exist('siz', 'var'))
    siz = sigma * 6;
end;

ndimsI = sum(size(I) > 1);
if(length(sigma) ~= ndimsI)
    error 'You must specify one sigma for each dimension of the image'
end;

% Filter each dimension with the 1D Gaussian kernels
if(ndimsI == 1)
    % Make 1D Gaussian kernel
    kk = 1;
    x = -ceil(siz(kk) / 2):ceil(siz(kk) / 2);
    H = exp(-(x .^ 2 / (2 * sigma(kk) ^ 2)));
    H = H / sum(H(:));

    I = imfilter(I, H, 'same', 'replicate');
elseif(ndimsI == 2)
    % Make 1D Gaussian kernel
    kk = 1;
    x = -ceil(siz(kk) / 2):ceil(siz(kk) / 2);
    H = exp(-(x .^ 2 / (2 * sigma(kk) ^ 2)));
    H = H / sum(H(:));
    Hx = reshape(H, [length(H) 1]);
    
    kk = 2;
    x = -ceil(siz(kk) / 2):ceil(siz(kk) / 2);
    H = exp(-(x .^ 2 / (2 * sigma(kk) ^ 2)));
    H = H / sum(H(:));
    Hy = reshape(H, [1 length(H)]);
    
    I = imfilter(imfilter(I, Hx, 'same', 'replicate'), Hy, 'same', 'replicate');
elseif(ndimsI == 3)
    if(size(I, 3) < 4) % Detect if 3D or color image
        % Make 1D Gaussian kernel
        kk = 1;
        x = -ceil(siz(kk) / 2):ceil(siz(kk) / 2);
        H = exp(-(x .^ 2 / (2 * sigma(kk) ^ 2)));
        H = H / sum(H(:));
        Hx = reshape(H, [length(H) 1]);
        
        kk = 2;
        x = -ceil(siz(kk) / 2):ceil(siz(kk) / 2);
        H = exp(-(x .^ 2 / (2 * sigma(kk) ^ 2)));
        H = H / sum(H(:));
        Hy = reshape(H, [1 length(H)]);
        for k = 1:size(I, 3)
            I(:, :, k) = imfilter(imfilter(I(:, :, k), Hx, 'same', 'replicate'), Hy, 'same', 'replicate');
        end;
    else
        % Make 1D Gaussian kernel
        kk = 1;
        x = -ceil(siz(kk) / 2):ceil(siz(kk) / 2);
        H = exp(-(x .^ 2 / (2 * sigma(kk) ^ 2)));
        H = H / sum(H(:));
        Hx = reshape(H, [length(H) 1 1]);
        
        kk = 2;
        x = -ceil(siz(kk) / 2):ceil(siz(kk) / 2);
        H = exp(-(x .^ 2 / (2 * sigma(kk) ^ 2)));
        H = H / sum(H(:));
        Hy = reshape(H, [1 length(H) 1]);
        
        kk = 3;
        x = -ceil(siz(kk) / 2):ceil(siz(kk) / 2);
        H = exp(-(x .^ 2 / (2 * sigma(kk) ^ 2)));
        H = H / sum(H(:));
        Hz = reshape(H, [1 1 length(H)]);
        
        I = imfilter(imfilter(imfilter(I, Hx, 'same', 'replicate'), Hy, 'same', 'replicate'), Hz, 'same', 'replicate');
    end;
else
    error('imgaussian:input', 'unsupported input dimension');
end;

end
