# Supplementary material for: Whole-central nervous system functional imaging in larval Drosophila
Source: Nat Commun. 2015 Aug 11;6:7924. doi: 10.1038/ncomms8924 (PMC4918770; doi:10.1038/ncomms8924)
Supplement: Supplementary Data 2 — Source code for processing multi-view functional imaging data, detecting and classifying fictive locomotor behaviors, and mapping activity timing across the central nervous system [file ncomms8924-s3.zip › Part 1 - Data Management/readImage.m]

function imageStack = readImage(filename, nThreads)

if exist(filename, 'file') == 0
    error 'File does not exist.'
end;

% determine file extension to select appropriate reader module
[~, ~, ext] = fileparts(filename);

switch(ext)
    case '.jp2'
        error 'JP2 support disabled due to licensing restrictions. Use of the open-source KLB format is recommended.'
        
        if nargin < 2
            nThreads = min(feature('numcores'), 8);
        end;
        imageStack = readJP2stack(filename, nThreads);
    case {'.tif', '.tiff'}
        imageStack = readTIFstack(filename);
    case '.klb'
        if nargin < 2
            nThreads = feature('numcores');
        end;
        imageStack = readKLBstack(filename, nThreads);
    otherwise
        error 'Format not recognized.'
end;
