# Supplementary material for: Whole-central nervous system functional imaging in larval Drosophila
Source: Nat Commun. 2015 Aug 11;6:7924. doi: 10.1038/ncomms8924 (PMC4918770; doi:10.1038/ncomms8924)
Supplement: Supplementary Data 2 — Source code for processing multi-view functional imaging data, detecting and classifying fictive locomotor behaviors, and mapping activity timing across the central nervous system [file ncomms8924-s3.zip › Part 1 - Data Management/writeTIFstack.m]

function writeTIFstack(data, path, threshold, options)

% threshold: threshold in TIFF file size (provided as bytes) above which
%            big TIFF mode will be used

% options.color
%   : true or FALSE
%   : If this is true, third dimension should be 3 and the data is saved as a color image.

% options.comp
%   : 'no', 'lzw', 'jpeg' or 'adobe'.
%     Compression type.
%       'no'    : Uncompressed(Default)
%       'lzw'   : lossless LZW
%       'jpeg'  : lossy JPEG
%       'adobe' : lossless Adobe-style

% options.message
%   : true or FALSE.
%     If this is false, all messages are skipped. 

% options.ask
%   : true or FALSE. If this is false, always overwrite an existing file.

% options.append
%   : true or FALSE
%     If path is exist, the data is appended to an existing file.
%     If path is not exist, this options is ignored.

% Defalut value of 'options' is
%     options.color   = false;
%     options.comp    = 'no';
%     options.message = false;
%     options.ask     = false;
%     options.append  = false;

% Examples :

% [X,Y,Z] = peaks(100);
% X = single(X);
% Y = single(Y);
% Z = single(Z);
% Z_index = uint8((Z - min(Z(:))) * (255 / (max(Z(:)) - min(Z(:)))));
% Z_color = uint8(ind2rgb(Z_index, hsv(256)*256));
% Z_color_multiframe = reshape([Z_color(:)*0.2 Z_color(:)*0.6 Z_color(:)], 100, 100, 3, 3);
% Z_color_noisy = uint8(single(Z_color) + rand(100, 100, 3).*50);

% % 8-bit, grayscale image
% saveastiff(uint8(Z_index), 'Z_uint8.tif');

% % Lossless LZW compression
% options.comp = 'lzw';
% saveastiff(uint8(Z_index), 'Z_uint8_LZW.tif', options);
% options.comp = 'no';

% % Ask a question if the file is already exist
% options.ask = true;
% saveastiff(uint8(Z_index), 'Z_uint8_LZW.tif', options);
% options.ask = false;

% % Allow message printing.
% options.message = true;
% saveastiff(uint8(Z_index), 'Z_uint8_LZW.tif', options);
% options.message = false;

% % 16-bit, grayscale image
% saveastiff(uint16(Z_index), 'Z_uint16.tif');
% 
% % 32-bit single, grayscale image
% saveastiff(Z, 'Z_single.tif');

% % RGB color image
% options.color = true;
% saveastiff(Z_color, 'Z_rgb.tif', options);
% options.color = false;

% % Save each R, G and B chanels of the color image, separately.
% saveastiff(Z_color, 'Z_rgb_channel.tif');
% 
% % Save the multi-frame RGB color image
% options.color = true;
% saveastiff(Z_color_multiframe, 'Z_rgb_multiframe.tif', options);
% options.color = false;

% % Save the noise-added RGB color image
% options.color = true;
% saveastiff(Z_color_noisy, 'Z_rgb_noisy.tif', options);
% options.color = false;

% % 32-bit single, 50x50x50 volume data
% saveastiff(single(rand(50, 50, 50)), 'volume_50x50x50.tif');
% 
% % Append option is ignored if path dose not exist.
% options.append = true;
% saveastiff(Z_index, 'Z_uint8_append.tif', options);
% options.append = false;

% % You can append any type of image to an existing tiff file.
% options.append = true;
% saveastiff(single(rand(10, 10, 3)), 'Z_uint8_append.tif', options);
% options.color = true;
% saveastiff(Z_color_multiframe, 'Z_uint8_append.tif', options);
% options.color = false;
% options.append = false;

% Copyright (c) 2012, YoonOh Tak
% All rights reserved.

% Redistribution and use in source and binary forms, with or without 
% modification, are permitted provided that the following conditions are 
% met:
% 
%     * Redistributions of source code must retain the above copyright 
%       notice, this list of conditions and the following disclaimer.
%     * Redistributions in binary form must reproduce the above copyright 
%       notice, this list of conditions and the following disclaimer in 
%       the documentation and/or other materials provided with the distribution
%     * Neither the name of the Gwangju Institute of Science and Technology (GIST), Republic of Korea nor the names 
%       of its contributors may be used to endorse or promote products derived 
%       from this software without specific prior written permission.
%       
% THIS SOFTWARE IS PROVIDED BY THE COPYRIGHT HOLDERS AND CONTRIBUTORS "AS IS" 
% AND ANY EXPRESS OR IMPLIED WARRANTIES, INCLUDING, BUT NOT LIMITED TO, THE 
% IMPLIED WARRANTIES OF MERCHANTABILITY AND FITNESS FOR A PARTICULAR PURPOSE 
% ARE DISCLAIMED. IN NO EVENT SHALL THE COPYRIGHT OWNER OR CONTRIBUTORS BE 
% LIABLE FOR ANY DIRECT, INDIRECT, INCIDENTAL, SPECIAL, EXEMPLARY, OR 
% CONSEQUENTIAL DAMAGES (INCLUDING, BUT NOT LIMITED TO, PROCUREMENT OF 
% SUBSTITUTE GOODS OR SERVICES; LOSS OF USE, DATA, OR PROFITS; OR BUSINESS 
% INTERRUPTION) HOWEVER CAUSED AND ON ANY THEORY OF LIABILITY, WHETHER IN 
% CONTRACT, STRICT LIABILITY, OR TORT (INCLUDING NEGLIGENCE OR OTHERWISE) 
% ARISING IN ANY WAY OUT OF THE USE OF THIS SOFTWARE, EVEN IF ADVISED OF THE 
% POSSIBILITY OF SUCH DAMAGE.

errcode = -1;
try
    if isreal(data) == false
        errcode = 8; assert(0);
    end;
    if nargin < 4
        options.color = false;
        options.comp = 'no';
        options.message = false;
        options.ask = false;
        options.append = false;
    end;
    if isfield(options, 'message') == 0
        options.message = false;
    end;
    if isfield(options, 'ask') == 0
        options.ask = false;
    end;
    if isfield(options, 'append') == 0
        options.append = false;
    end;
    if isfield(options, 'comp') == 0
        options.comp = 'no';
    end;
    if isfield(options, 'color') == 0
        options.color = false;
    end;
    if (options.color == false && ndims(data) > 3) ...
            || (options.color == true && ndims(data) > 4)
        errcode = 10; assert(0);
    end;
    
    pathstr = fileparts(which(path));
    if ~isempty(pathstr)
        if strcmpi(pathstr, pwd)
            if options.append
                tappend = Tiff(path, 'r+');
            else
                if options.ask
                    reply = input('File already exist, do you wish to overwrite? Y/n: ', 's');
                    if isempty(reply)
                        reply = 'Y';
                    end;
                    if any(upper(reply) ~= 'Y')
                        errcode = 0; assert(0);
                    end;
                end;
            end;
        else
            if options.append
                if options.ask
                    reply = input('File already exist but not in the current folder, do you wish to append? Y/n: ', 's');
                    if isempty(reply)
                        reply = 'Y';
                    end;
                    if any(upper(reply) ~= 'Y')
                        errcode = 0; assert(0);
                    end;
                    tappend = Tiff(path, 'r+');
                end
            else
                if options.ask
                    reply = input('File already exist but not in the current folder, do you wish to overwrite? Y/n: ', 's');
                    if isempty(reply)
                        reply = 'Y';
                    end;
                    if any(upper(reply) ~= 'Y')
                        errcode = 0; assert(0);
                    end;
                end;
            end;
        end;
    else
        options.append = false;
    end;
    
    if exist(pathstr, 'dir')
        if ~options.append && options.ask
        elseif options.append
            tappend = Tiff(path, 'r+');
        end;
    else
        options.append = false;
    end;
    
    if isempty(data)
        errcode = 2; assert(0);
    end;
    
    if ~options.color
        if ndims(data) >= 4
            errcode = 3;
            assert(0);
        end;
        [height, width, depth] = size(data);
        tagstruct.Photometric = Tiff.Photometric.MinIsBlack;
    else
        if ndims(data) >= 5
            errcode = 3;
            assert(0);
        end;
        [height, width, rgb, depth] = size(data);
        if rgb ~= 3
            errcode = 4;
            assert(0);
        end;
        if isa(data, 'uint8')
            data = uint8(data);
        end;
        tagstruct.Photometric = Tiff.Photometric.RGB;
    end;
    
    tagstruct.ImageLength = height;
    tagstruct.ImageWidth = width;
    tagstruct.SamplesPerPixel = (options.color+1)*(options.color+2)/2;
    tagstruct.RowsPerStrip = height;
    tagstruct.PlanarConfiguration = Tiff.PlanarConfiguration.Chunky;
    
    % Compresstion type : http://en.wikipedia.org/wiki/Tagged_Image_File_Format
    switch lower(options.comp)
        case 'no'
            tagstruct.Compression = Tiff.Compression.None;
        case 'lzw'
            tagstruct.Compression = Tiff.Compression.LZW;
        case 'jpeg'
            tagstruct.Compression = Tiff.Compression.JPEG;
        case 'adobe'
            tagstruct.Compression = Tiff.Compression.AdobeDeflate;
        otherwise
            if options.ask
                reply = input('Unsupported compression type : Data will not be compressed.\nDo you wish to continue? Y/n: ', 's');
                if isempty(reply)
                    reply = 'Y';
                end;
                if any(upper(reply) ~= 'Y')
                    tagstruct.Compression = Tiff.Compression.None;
                else
                    errcode = 0; assert(0);
                end;
            else
                tagstruct.Compression = Tiff.Compression.None;
            end;
    end;
    
    switch class(data)
        case {'uint8', 'uint16', 'uint32'}
            tagstruct.SampleFormat = Tiff.SampleFormat.UInt;
        case {'int8', 'int16', 'int32'}
            tagstruct.SampleFormat = Tiff.SampleFormat.Int;
            if options.color == 3
                errcode = 8; assert(0);
            end;
        case {'single', 'double'}
            tagstruct.SampleFormat = Tiff.SampleFormat.IEEEFP;
        otherwise
            errcode = 9; assert(0);
    end;
    
    switch class(data)
        case {'uint8', 'int8'}
            tagstruct.BitsPerSample = 8;
        case {'uint16', 'int16'}
            tagstruct.BitsPerSample = 16;
        case {'uint32', 'int32'}
            tagstruct.BitsPerSample = 32;
        case {'single'}
            tagstruct.BitsPerSample = 32;
        case {'double'}
            tagstruct.BitsPerSample = 64;
        otherwise
            errcode = 9; assert(0);
    end;
    
    tStart = tic;
    if ~options.append
        tempfile = [path(1:(end - 3)) 'temp.tif'];
        
        % amatf: modification to use big tiff if needed
        qq = whos('data');
        if( qq.bytes > threshold ) % save as big tiff
            t = Tiff(tempfile, 'w8');
        else
            t = Tiff(tempfile, 'w');
        end;
        
        if ispc
            fileattrib(tempfile, '+h +w', '', 's');
        end;
        for d = 1:depth
            t.setTag(tagstruct);
            if ~options.color
                t.write(data(:, :, d));
            else
                t.write(data(:, :, :, d));
            end;
            if d ~= depth
                t.writeDirectory();
            end;
        end;
        
        t.close();
        if ispc
            fileattrib(tempfile, '-h +w');
        end;
        movefile(tempfile, path, 'f');
    else
        while ~tappend.lastDirectory();
            tappend.nextDirectory();
        end;
        
        tappend.writeDirectory();
        for d = 1:depth
            tappend.setTag(tagstruct);
            if ~options.color
                tappend.write(data(:, :, d));
            else
                tappend.write(data(:, :, :, d));
            end;
            if d ~= depth
                tappend.writeDirectory();
            end;
        end;
        tappend.close();
    end;
    
    tElapsed = toc(tStart);
    if options.message
        display(sprintf('File saved successfully. Elapsed time : %.3f s.', tElapsed));
    end;
    
catch exception
    if exist('t', 'var')
        t.close();
        if exist('tappend', 'var')
            tappend.close();
        end;
        delete(tempfile);
    end;
    
    if options.message
        switch errcode
            case {0, 1}
                error 'Invalide path.';
            case 2
                error '''data'' is empty.';
            case 3
                error 'Data dimension is too large.';
            case 4
                error 'Third dimesion (color depth) should be 3.';
            case 6
                error 'RGB color image can not have int8, int16 or int32 format.';
            case 8
                error 'It does not support complex numbers.';
            case 9
                error 'Unsupported data type.';
            case 10
                error 'Dimension of source data is too large.'
            otherwise
                rethrow(exception);
        end;
    end;
end;

end
