# Supplementary material for: Whole-central nervous system functional imaging in larval Drosophila
Source: Nat Commun. 2015 Aug 11;6:7924. doi: 10.1038/ncomms8924 (PMC4918770; doi:10.1038/ncomms8924)
Supplement: Supplementary Data 2 — Source code for processing multi-view functional imaging data, detecting and classifying fictive locomotor behaviors, and mapping activity timing across the central nervous system [file ncomms8924-s3.zip › Part 2 - Multi-View Image Fusion/clusterMF.m]

%% parameters

timepoints   = 0:10:20000;

inputString  = 'W:\hs-SiMView\14-01-04\Dme_L1_57C10-GCaMP641_0_20140104_114246';
outputString = 'X:\hs-SiMView\14-01-04\Dme_L1_57C10-GCaMP641_0_20140104_114246\Results\MultiFused\Dme_L1';
outputID     = '_blending';
dataType     = 1;         % 0 for unsegmented clusterPT output stacks, 1 for segmented clusterPT output stacks

specimen     = 0;
cameras      = 0:1;
channels     = 0;

reducedIO    = 1;         % 0 for full logging, 1 for minimal logging, 2 for slice logging
inputType    = 0;         % 0: input data in KLB format
                          % 1: input data in JP2 format
                          % 2: input data in TIF format
outputType   = 0;         % 0: output data saved in KLB format
                          % 1: output data saved in JP2 format
                          % 2: output data saved in TIF format
splitting    = 10;
kernelSize   = 5;
kernelSigma  = 2;
fraction     = 0;         % minimal object size in binary mask, set to 0 to disable bwareaopen (default value 10 ^ -5)
maskMinimum  = [1 100];   % slot 1 provides percentile for minimum calculation (0 = true minimum), slot 2 provides subsampling for percentile computation
maskFactor   = 0.5;       % fraction of (mean - minimum) intensity that is used to create the thresholded 3D mask
maskFusion   = 1;         % 0 use only overlap regions for average mask, 1 combine full information from both contributing masks
slabSizes    = [5 3];     % adaptive slab size for correlation, set to 0 to use slice mode (first entry: channels, second entry: cameras)
intSizes     = [10 5];    % adaptive slab size for intensity correction, set to 0 to use slice mode (first entry: channels, second entry: cameras)
percentile   = 5;         % histogram position for determining background levels
subSampling  = [1 100];   % data set subsampling for percentile computation (first entry: slices, second entry: stacks)
medianFilter = 100;       % median filter range, set to 0 to disable
preciseGauss = 1;         % 0 for uint16 precision (with rounding errors), 1 for double precision (for low-intensity data sets)
gaussFilter  = [3 1];     % gauss filter kernel size and sigma, set to 0 to disable
optimizer    = 3;         % 1 for Newton method, 2 for Nelder-Mead simplex method, 3 for customized gradient descent (by Fernando Amat)
correction   = [1 1 0 0]; % slots 1 and 2 provide intensity correction flags for multi-channel and multi-camera: 0 to disable, 1 for calculated values, 2 for manual values (slots 3 and 4)
                          % slots 3 and 4 provide manual correction factors for the transformed channel/camera with respect to the reference channel/camera (will be inversely applied if < 1)
fusionType   = 0;         % 0 for adaptive blending, 1 for geometrical blending, 2 for wavelet fusion, 3 for averaging
transitions  = [0 0];     % only used for geometrical blending, slot 1 provides y-center, slot 2 provides z-center:
                          % 0 for geometrical center of stack, or plane index to define custom transition plane
blending     = [20 2];    % blending ranges (first entry: channels, second entry: cameras)

enforceFlag  = [1 1 1 1 1 1 1, 1 1 1 1 1 1 1, 1 1 1 1 1, 1 1 1 1 1 1];
verbose      = 0;         % 0 for minimal text output, 1 for timing text output, 2 for full text ouput

cropping     = {[0 0 0 0 0 0]; [0 0 0 0 0 0]}; % ImageJ xy-ROI, start plane, stop plane (camera 0/1); set all to 0 to disable cropping
scaling      = 2.031 / (6.5 / 16);             % axial step size <divided by> (pixel pitch <divided by> magnification)

leftFlags    = [2 1];     % indicates in which channel the light sheet comes from the left-hand side (camera 0/1), 1 = reference channel, 2 = transformed channel

flipHFlag    = 1;         % indicates whether the stack recorded with the second camera should be flipped horizontally
flipVFlag    = 0;         % indicates whether the stack recorded with the second camera should be flipped vertically

xOffsets     = -50:10:50; % x-shift of second data slice with respect to first data slice (in pixels)
yOffsets     = -50:10:50; % y-shift of second data slice with respect to first data slice (in pixels)

frontFlag    = 1;         % indicates for which camera the high-quality information is in the front, 1 = reference camera, 2 = transformed camera

localRun     = [1 0];     % slot 1: flag for local vs. cluster execution (0: cluster submission, 1: local workstation)
                          %         note: cluster submission requires a Windows cluster with HPC 2008 support (see "job submit" commands below)
                          % slot 2: number of parallel workers for execution on local workstation (only needed if slot 1 is set to 1)
                          %         note: use "0" to enable automated detection of available CPU cores

jobMemory    = [1 0];     % slot 1: flag for automated memory management (0: disable, 1: enable, 2: enable and time-dependent)
                          % slot 2: estimated upper boundary for memory consumption per submitted time point (in GB)
                          %         note 1: slot 2 is only evaluated if automated memory management is disabled
                          %         note 2: "0" indicates memory consumption below "coreMemory" threshold and enables parametric submission mode

coreMemory   = floor(((96 - 8) * 1024) / (12 * 1024)); % memory boundary for switching from parametric to memory-managed submission (in GB)
                                                       % note: parameter is only required for cluster submission
                          
%% job submission

if localRun(1) == 1 && localRun(2) == 0
    defaultProfile = parallel.defaultClusterProfile;
    myCluster = parcluster(defaultProfile);
    maxWorkers = myCluster.NumWorkers;
    
    localRun(2) = min(feature('numcores'), maxWorkers);
    
    disp(' ');
    disp([num2str(localRun(2)) ' CPU cores were detected and will be allocated for parallel processing.']);
end;

if length(cameras) == 2 && length(channels) == 2
    configurationString = ['_CM' num2str(cameras(1), '%.2d') '_CM' num2str(cameras(2), '%.2d') '_CHN' num2str(channels(1), '%.2d') '_CHN' num2str(channels(2), '%.2d')]; % 4-view fusion
    processingMode = 0;
elseif length(cameras) == 1 && length(channels) == 2
    configurationString = ['_CM' num2str(cameras(1), '%.2d') '_CHN' num2str(channels(1), '%.2d') '_CHN' num2str(channels(2), '%.2d')]; % 2-view channel fusion
    processingMode = 1;
elseif length(cameras) == 2 && length(channels) == 1
    configurationString = ['_CM' num2str(cameras(1), '%.2d') '_CM' num2str(cameras(2), '%.2d') '_CHN' num2str(channels(1), '%.2d')]; % 2-view camera fusion
    processingMode = 2;
else
    error('Error: Provide either 2 channels and 2 cameras (4-view fusion) or 2 channels and 1 camera (2-view channel fusion) or 1 channel and 2 cameras (2-view camera fusion)');
end;

switch inputType
    case 0
        inputExtension = '.klb';
    case 1
        inputExtension = '.jp2';
    case 2
        inputExtension = '.tif';
end;

for currentTP = length(timepoints):-1:1
    if exist([outputString '.TM' num2str(timepoints(currentTP), '%.6d') '_multiFused' outputID ...
            '/SPM' num2str(specimen, '%.2d') '_TM' num2str(timepoints(currentTP), '%.6d') configurationString '_jobCompleted.txt'], 'file') == 2
        timepoints(currentTP) = [];
    end;
end;

if ~isempty(timepoints)
    nTimepoints = numel(timepoints);
    
    if jobMemory(1) == 1 && localRun(1) ~= 1
        inputFolder = [inputString '\SPM' num2str(specimen, '%.2d') '\TM' num2str(timepoints(1), '%.6d')];
        header = ['SPM' num2str(specimen, '%.2d') '_TM' num2str(timepoints(1), '%.6d') ...
            '_CM' num2str(cameras(1), '%.2d') '_CHN' num2str(channels(1), '%.2d')];
        fileName = [inputFolder '\' header inputExtension];
        
        try
            switch inputType
                case 0
                    headerInformation = readKLBheader(fileName);
                    stackDimensions = headerInformation.xyzct(1:3);
                case 1
                    error 'JP2 support disabled due to licensing restrictions. Use of the open-source KLB format is recommended.'
                    [stackDimensions, bitDepth] = readJP2header(fileName);
                case 2
                    headerInformation = imfinfo(fileName);
                    stackDimensions = [headerInformation(1).Height headerInformation(1).Width numel(headerInformation)];
            end;
            unitX = 2 * stackDimensions(1) * stackDimensions(2) * stackDimensions(3) / (1024 ^ 3);
        catch errorMessage
            switch inputType
                case 0
                    error('Failed to open KLB file.');
                case 1
                    error('Failed to open JP2 file.');
                case 2
                    error('Failed to open TIF file.');
            end;
        end;
        
        switch processingMode
            case 0
                if fusionType == 2
                    jobMemory(1, 2) = ceil(1.2 * 11 * unitX);
                else
                    jobMemory(1, 2) = ceil(1.2 * 8 * unitX);
                end;
            case 1
                if fusionType == 2
                    jobMemory(1, 2) = ceil(1.2 * 9 * unitX);
                else
                    jobMemory(1, 2) = ceil(1.2 * 6 * unitX);
                end;
            case 2
                if fusionType == 2
                    switch dataType
                        case 0
                            jobMemory(1, 2) = ceil(1.2 * 9 * unitX);
                        case 1
                            jobMemory(1, 2) = ceil(1.2 * 7 * unitX);
                    end;
                else
                    switch dataType
                        case 0
                            jobMemory(1, 2) = ceil(1.2 * 6 * unitX);
                        case 1
                            jobMemory(1, 2) = ceil(1.2 * 4 * unitX);
                    end;
                end;
        end;
    end;
    
    if jobMemory(1) ~= 2 && localRun(1) ~= 1
        disp(' ');
        disp(['Estimated memory consumption per workstation core is ' num2str(jobMemory(2)) ' GB.']);
        disp(' ');
        if jobMemory(2) <= coreMemory && nTimepoints > 1
            disp(['Submitting parametric cluster job for ' num2str(nTimepoints) ' time point(s).']);
        else
            disp(['Submitting individual cluster job(s) for ' num2str(nTimepoints) ' time point(s).']);
        end;
        disp(' ');
        
        currentTime = clock;
        timeString = [...
            num2str(currentTime(1)) num2str(currentTime(2), '%.2d') num2str(currentTime(3), '%.2d') ...
            '_' num2str(currentTime(4), '%.2d') num2str(currentTime(5), '%.2d') num2str(round(currentTime(6) * 1000), '%.5d')];
        parameterDatabase = [pwd '\jobParameters.multiFuse.' timeString '.mat'];
        
        save(parameterDatabase, ...
            'timepoints', 'inputString', 'outputString', 'outputID', 'dataType', 'specimen', 'cameras', 'channels', 'reducedIO', 'inputType', 'outputType', ...
            'splitting', 'kernelSize', 'kernelSigma', 'fraction', 'maskMinimum', 'maskFactor', 'maskFusion', ...
            'slabSizes', 'intSizes', 'percentile', 'subSampling', 'medianFilter', 'preciseGauss', 'gaussFilter', ...
            'optimizer', 'correction', 'fusionType', 'transitions', 'blending', 'enforceFlag', 'verbose', ...
            'cropping', 'scaling', 'leftFlags', 'flipHFlag', 'flipVFlag', 'xOffsets', 'yOffsets', 'frontFlag', 'jobMemory');
        
        if jobMemory(2) <= coreMemory && nTimepoints > 1
            cmdFunction = ['multiFuse(''' parameterDatabase ''', *, ' num2str(jobMemory(2)) ')'];
            cmd = ['job submit /scheduler:cluster.janelia.priv /user:username ' ...
                '/parametric:1-' num2str(nTimepoints) ':1 runMatlabJob.cmd """' pwd '""" """' cmdFunction '"""'];
            [status, systemOutput] = system(cmd);
            disp(['System response: ' systemOutput]);
        else
            for t = 1:nTimepoints
                cmdFunction = ['multiFuse(''' parameterDatabase ''', ' num2str(t) ', ' num2str(jobMemory(2)) ')'];
                cmd = ['job submit /scheduler:cluster.janelia.priv /user:username ' ...
                    '/progressmsg:"' num2str(jobMemory(2)) '" runMatlabJob.cmd """' pwd '""" """' cmdFunction '"""'];
                [status, systemOutput] = system(cmd);
                disp(['Submitting time point ' num2str(timepoints(t), '%.4d') ': ' systemOutput]);
            end;
        end;
    else
        currentTime = clock;
        timeString = [...
            num2str(currentTime(1)) num2str(currentTime(2), '%.2d') num2str(currentTime(3), '%.2d') ...
            '_' num2str(currentTime(4), '%.2d') num2str(currentTime(5), '%.2d') num2str(round(currentTime(6) * 1000), '%.5d')];
        parameterDatabase = [pwd '\jobParameters.multiFuse.' timeString '.mat'];
        
        save(parameterDatabase, ...
            'timepoints', 'inputString', 'outputString', 'outputID', 'dataType', 'specimen', 'cameras', 'channels', 'reducedIO', 'inputType', 'outputType', ...
            'splitting', 'kernelSize', 'kernelSigma', 'fraction', 'maskMinimum', 'maskFactor', 'maskFusion', ...
            'slabSizes', 'intSizes', 'percentile', 'subSampling', 'medianFilter', 'preciseGauss', 'gaussFilter', ...
            'optimizer', 'correction', 'fusionType', 'transitions', 'blending', 'enforceFlag', 'verbose', ...
            'cropping', 'scaling', 'leftFlags', 'flipHFlag', 'flipVFlag', 'xOffsets', 'yOffsets', 'frontFlag', 'jobMemory');
        
        disp(' ');
        
        if localRun(1) ~= 1
            for t = 1:nTimepoints
                inputFolder = [inputString '\SPM' num2str(specimen, '%.2d') '\TM' num2str(timepoints(t), '%.6d')];
                header = ['SPM' num2str(specimen, '%.2d') '_TM' num2str(timepoints(t), '%.6d') ...
                    '_CM' num2str(cameras(1), '%.2d') '_CHN' num2str(channels(1), '%.2d')];
                fileName = [inputFolder '\' header inputExtension];
                
                try
                    switch inputType
                        case 0
                            headerInformation = readKLBheader(fileName);
                            stackDimensions = headerInformation.xyzct(1:3);
                        case 1
                            error 'JP2 support disabled due to licensing restrictions. Use of the open-source KLB format is recommended.'
                            [stackDimensions, bitDepth] = readJP2header(fileName);
                        case 2
                            headerInformation = imfinfo(fileName);
                            stackDimensions = [headerInformation(1).Height headerInformation(1).Width numel(headerInformation)];
                    end;
                    unitX = 2 * stackDimensions(1) * stackDimensions(2) * stackDimensions(3) / (1024 ^ 3);
                catch errorMessage
                    switch inputType
                        case 0
                            error('Failed to open KLB file.');
                        case 1
                            error('Failed to open JP2 file.');
                        case 2
                            error('Failed to open TIF file.');
                    end;
                end;
                
                switch processingMode
                    case 0
                        if fusionType == 2
                            jobMemory(1, 2) = ceil(1.2 * 11 * unitX);
                        else
                            jobMemory(1, 2) = ceil(1.2 * 8 * unitX);
                        end;
                    case 1
                        if fusionType == 2
                            jobMemory(1, 2) = ceil(1.2 * 9 * unitX);
                        else
                            jobMemory(1, 2) = ceil(1.2 * 6 * unitX);
                        end;
                    case 2
                        if fusionType == 2
                            switch dataType
                                case 0
                                    jobMemory(1, 2) = ceil(1.2 * 9 * unitX);
                                case 1
                                    jobMemory(1, 2) = ceil(1.2 * 7 * unitX);
                            end;
                        else
                            switch dataType
                                case 0
                                    jobMemory(1, 2) = ceil(1.2 * 6 * unitX);
                                case 1
                                    jobMemory(1, 2) = ceil(1.2 * 4 * unitX);
                            end;
                        end;
                end;
                
                disp(['Estimated memory consumption per workstation core at time point ' num2str(timepoints(t), '%.4d') ' is ' num2str(jobMemory(2)) ' GB.']);
                
                cmdFunction = ['multiFuse(''' parameterDatabase ''', ' num2str(t) ', ' num2str(jobMemory(2)) ')'];
                cmd = ['job submit /scheduler:cluster.janelia.priv /user:username ' ...
                    '/progressmsg:"' num2str(jobMemory(2)) '" runMatlabJob.cmd """' pwd '""" """' cmdFunction '"""'];
                [status, systemOutput] = system(cmd);
                disp(['Submitting time point ' num2str(timepoints(t), '%.4d') ': ' systemOutput]);
            end;
        else
            if localRun(2) > 1 && nTimepoints > 1
                if matlabpool('size') > 0
                    matlabpool('close');
                end;
                matlabpool(localRun(2));
                
                disp(' ');
                
                parfor t = 1:nTimepoints
                    multiFuse(parameterDatabase, t, jobMemory(2));
                end;
                
                disp(' ');
                
                if matlabpool('size') > 0
                    matlabpool('close');
                end;
                
                disp(' ');
            else
                for t = 1:nTimepoints
                    multiFuse(parameterDatabase, t, jobMemory(2));
                end;
                
                disp(' ');
            end;
        end;
    end;
else
    disp(' ');
    disp('Existing processing results detected for all selected time points. Submission aborted.');
    disp(' ');
end;
