# Supplementary material for: Whole-central nervous system functional imaging in larval Drosophila
Source: Nat Commun. 2015 Aug 11;6:7924. doi: 10.1038/ncomms8924 (PMC4918770; doi:10.1038/ncomms8924)
Supplement: Supplementary Data 2 — Source code for processing multi-view functional imaging data, detecting and classifying fictive locomotor behaviors, and mapping activity timing across the central nervous system [file ncomms8924-s3.zip › Part 2 - Multi-View Image Fusion/localAP.m]

timepoints   = 0:10:20000;
fullInterval = 0:20000;

outputString = 'X:\hs-SiMView\14-01-04\Dme_L1_57C10-GCaMP641_0_20140104_114246\Results\MultiFused\Dme_L1';
outputID     = '_blending';
dataType     = 1;      % 0 for unsegmented clusterPT output stacks, 1 for segmented clusterPT output stacks

specimen     = 0;
cameras      = 0:1;
channels     = 0;

readFactors  = 1;      % 0 to ignore intensity correction data, 1 to include intensity correction data
smoothing    = [1 20]; % smoothing flag ('rloess'), smoothing window size
offsetRange  = 10;     % averaging range for offsets
angleRange   = 10;     % averaging range for angles
intRange     = 5;      % averaging range for intensity correction
averaging    = 0;      % 0 for mean, 1 for median

analyzeParameters(...
    timepoints, fullInterval,...
    outputString, outputID, dataType,...
    specimen, cameras, channels, readFactors, smoothing,...
    offsetRange, angleRange, intRange, averaging)
