# Supplementary material for: Whole-central nervous system functional imaging in larval Drosophila
Source: Nat Commun. 2015 Aug 11;6:7924. doi: 10.1038/ncomms8924 (PMC4918770; doi:10.1038/ncomms8924)
Supplement: Supplementary Data 2 — Source code for processing multi-view functional imaging data, detecting and classifying fictive locomotor behaviors, and mapping activity timing across the central nervous system [file ncomms8924-s3.zip › Part 2 - Multi-View Image Fusion/localCP.m]

timepoints     = 0:20000;
configurations = {...
    'X:\hs-SiMView\14-01-04\Dme_L1_57C10-GCaMP641_0_20140104_114246\Results\MultiFused\Dme_L1', '_multiFused_blending', '', 0, 0:1, 0; ...
    'X:\hs-SiMView\14-01-04\Dme_L1_57C10-GCaMP641_0_20140104_114246\Results\TimeFused\Dme_L1',  '_timeFused_blending',  '', 0, 0:1, 0; ...
    };

inputType    = 0; % 0: input data in KLB format
                  % 1: input data in JP2 format
                  % 2: input data in TIF format
outputType   = 0; % 0: output data saved in KLB format
                  % 1: output data saved in JP2 format
                  % 2: output data saved in TIF format

for i = 1:size(configurations, 1)
    outputString = configurations{i, 1};
    outputID     = configurations{i, 2};
    filterID     = configurations{i, 3};
    specimen     = configurations{i, 4};
    cameras      = configurations{i, 5};
    channels     = configurations{i, 6}; % processed channels (multiFuse, timeFuse)

    collectProjections(...
        timepoints, outputString, outputID, filterID, ...
        specimen, cameras, channels, ...
        inputType, outputType);
end;
