# Supplementary material for: Whole-central nervous system functional imaging in larval Drosophila
Source: Nat Commun. 2015 Aug 11;6:7924. doi: 10.1038/ncomms8924 (PMC4918770; doi:10.1038/ncomms8924)
Supplement: Supplementary Data 2 — Source code for processing multi-view functional imaging data, detecting and classifying fictive locomotor behaviors, and mapping activity timing across the central nervous system [file ncomms8924-s3.zip › Part 2 - Multi-View Image Fusion/multiFuse.m]

function multiFuse(parameterDatabase, t, memoryEstimate)

% -----------------------------------------------------------------------------------------------
% | Image data fusion for simultaneous multi-view light sheet microscopy                        |
% |                                                                                             |
% | Bi-directional illumination dual-camera image stack registration and fusion,                |
% | using adaptive slicing, correlation by rigid transformation and adaptive fusion             |
% | by linear short-distance blending, arithmetic averaging or wavelet decomposition            |
% |                                                                                             |
% | Code by Philipp J. Keller, HHMI/Janelia Research Campus, 2011-2015                          |
% | Email: kellerp@janelia.hhmi.org                                                             |
% |                                                                                             |
% | Utilizes optimization modules and functions by Fernando Amat, HHMI/Janelia Research Campus: |
% | imgaussianAnisotropy.m (included below)                                                     |
% | fminuncFA.m            (included below)                                                     |
% | transformCamera.m      (included below)                                                     |
% | transformChannel.m     (included below)                                                     |
% | readKLBstack.mexw64                                                                         |
% | writeKLBstack.mexw64                                                                        |
% |                                                                                             |
% | Utilizes optimization modules from the MathWorks File Exchange:                             |
% | fInterpolate.mexw64 (ba_interp2.mexw64)                                                     |
% -----------------------------------------------------------------------------------------------

% Output required by timeFuse.m:
% CMXX_CHNAA_CHNBB.fusionMask.*
% CMYY_CHNAA_CHNBB.fusionMask.*
% CMXX_CMYY_CHNAA_CHNBB.fusionMask.*
% lookUpTable.mat (post-processed table of spatial transformations and intensity correction parameters)
% spatial transformation: CMXX_CHNAA_CHNBB.transformation.mat,      CMYY_CHNAA_CHNBB.transformation.mat,      CMXX_CMYY_CHNAA_CHNBB.transformation.mat
% intensity correction:   CMXX_CHNAA_CHNBB.intensityCorrection.mat, CMYY_CHNAA_CHNBB.intensityCorrection.mat, CMXX_CMYY_CHNAA_CHNBB.intensityCorrection.mat

load(parameterDatabase);
timepoint = timepoints(t);

version = 1.18;

configuration = cell(42, 1);

configuration{1}  = version;      configuration{2}  = timepoint;    configuration{3}  = inputString;  configuration{4}  = outputString; configuration{5}  = outputID;    configuration{6}  = dataType;
configuration{7}  = specimen;     configuration{8}  = cameras;      configuration{9}  = channels;     configuration{10} = reducedIO;    configuration{11} = inputType;   configuration{12} = outputType;
configuration{13} = splitting;    configuration{14} = kernelSize;   configuration{15} = kernelSigma;  configuration{16} = fraction;
configuration{17} = maskMinimum;  configuration{18} = maskFactor;   configuration{19} = maskFusion;   configuration{20} = slabSizes;    configuration{21} = intSizes;
configuration{22} = percentile;   configuration{23} = subSampling;  configuration{24} = medianFilter; configuration{25} = preciseGauss; configuration{26} = gaussFilter;
configuration{27} = optimizer;    configuration{28} = correction;   configuration{29} = fusionType;   configuration{30} = transitions;  configuration{31} = blending;
configuration{32} = enforceFlag;  configuration{33} = verbose;      configuration{34} = cropping;     configuration{35} = scaling;      configuration{36} = leftFlags;
configuration{37} = flipHFlag;    configuration{38} = flipVFlag;    configuration{39} = xOffsets;     configuration{40} = yOffsets;     configuration{41} = frontFlag;
configuration{42} = [jobMemory(1) memoryEstimate];

%% main loop

if length(cameras) == 2 && length(channels) == 2
    processingMode = 0; % 4-view fusion
elseif length(cameras) == 1 && length(channels) == 2
    processingMode = 1; % 2-view channel fusion
elseif length(cameras) == 2 && length(channels) == 1
    processingMode = 2; % 2-view camera fusion
else
    error('Error: Provide either 2 channels and 2 cameras (4-view fusion) or 2 channels and 1 camera (2-view channel fusion) or 1 channel and 2 cameras (2-view camera fusion)');
end;

if verbose == 1 || verbose == 2
    disp(' ');
end;

jobCompleted = 0;

disp(['processing time point ' num2str(timepoint, '%.6d')]);

inputFolder  = [inputString '/SPM' num2str(specimen, '%.2d') '/TM' num2str(timepoint, '%.6d')];
inputHeader  = ['SPM' num2str(specimen, '%.2d') '_TM' num2str(timepoint, '%.6d')];
outputFolder = [outputString '.TM' num2str(timepoint, '%.6d') '_multiFused' outputID];
outputHeader = [outputFolder '/SPM' num2str(specimen, '%.2d') '_TM' num2str(timepoint, '%.6d')];

if verbose == 1 || verbose == 2
    disp(' ');
end;

if ~isdir(outputFolder)
    mkdir(outputFolder);
end;

switch processingMode
    case 0
        outputString = [outputHeader '_CM' num2str(cameras(1), '%.2d') '_CM' num2str(cameras(2), '%.2d') '_CHN' num2str(channels(1), '%.2d') '_CHN' num2str(channels(2), '%.2d')];
        primaryDataArray = cell(2, 2);
    case 1
        outputString = [outputHeader '_CM' num2str(cameras(1), '%.2d') '_CHN' num2str(channels(1), '%.2d') '_CHN' num2str(channels(2), '%.2d')];
        primaryDataArray = cell(1, 2);
    case 2
        outputString = [outputHeader '_CM' num2str(cameras(1), '%.2d') '_CM' num2str(cameras(2), '%.2d') '_CHN' num2str(channels(1), '%.2d')];
        primaryDataArray = cell(2, 1);
end;

switch inputType
    case 0
        inputExtension = '.klb';
    case 1
        inputExtension = '.jp2';
    case 2
        inputExtension = '.tif';
end;

switch outputType
    case 0
        outputExtension = '.klb';
    case 1
        outputExtension = '.jp2';
    case 2
        outputExtension = '.tif';
end;

save([outputString '.configuration.mat'], 'configuration');
referenceMinIntensity = 0;

if processingMode ~= 2
    
    %% alignChannels.m
    
    tic;
    
    for camera = cameras
        currentCamera = find(cameras == camera, 1);
        
        sX = cropping{find(cameras == camera, 1)}(2) + 1;
        eX = cropping{find(cameras == camera, 1)}(2) + cropping{find(cameras == camera, 1)}(4);
        sY = cropping{find(cameras == camera, 1)}(1) + 1;
        eY = cropping{find(cameras == camera, 1)}(1) + cropping{find(cameras == camera, 1)}(3);
        sZ = cropping{find(cameras == camera, 1)}(5) + 1;
        eZ = cropping{find(cameras == camera, 1)}(6) + 1;
        
        xSize = eX - sX + 1;
        ySize = eY - sY + 1;
        zSize = eZ - sZ + 1;
        threshold = round(xSize * ySize * zSize * fraction);
        
        stackArray = cell(2, 1);
        sliceArray = cell(2, 1);
        
        for c = channels
            if verbose == 2
                disp('--');
                disp(['processing camera ' num2str(camera) ' channel ' num2str(c)]);
                disp('--');
            end;
            
            currentChannel = find(channels == c, 1);
            
            header = [inputHeader '_CM' num2str(camera, '%.2d') '_CHN' num2str(c, '%.2d')];
            currentString = [outputHeader '_CM' num2str(camera, '%.2d') '_CHN' num2str(c, '%.2d')];
            
            stackName = [currentString '.stack' outputExtension];
            gaussName = [currentString '.gauss' outputExtension];
            mask3Name = [currentString '.mask3D' outputExtension];
            mask2Name = [currentString '.mask2D' outputExtension];
            
            if verbose == 2
                disp('reading image stack');
            end;
            
            if exist(stackName, 'file') ~= 2 || enforceFlag(1)
                inputName = [inputFolder '/' header inputExtension];
                stackArray{currentChannel} = readImage(inputName);
                if ~strcmp(class(stackArray{currentChannel}), 'uint16')
                    stackArray{currentChannel} = uint16(stackArray{currentChannel});
                end;
                
                if sum(cropping{find(cameras == camera, 1)}) > 0
                    stackArray{currentChannel} = stackArray{currentChannel}(sX:eX, sY:eY, sZ:eZ);
                else
                    xSize = size(stackArray{currentChannel}, 1);
                    ySize = size(stackArray{currentChannel}, 2);
                    zSize = size(stackArray{currentChannel}, 3);
                    threshold = round(xSize * ySize * zSize * fraction);
                end;
                
                if ~reducedIO
                    writeImage(stackArray{currentChannel}, stackName);
                end;
            else
                stackArray{currentChannel} = readImage(stackName);
                
                if sum(cropping{find(cameras == camera, 1)}) == 0
                    xSize = size(stackArray{currentChannel}, 1);
                    ySize = size(stackArray{currentChannel}, 2);
                    zSize = size(stackArray{currentChannel}, 3);
                    threshold = round(xSize * ySize * zSize * fraction);
                end;
            end;
            
            if dataType == 0
                
                if exist(gaussName, 'file') ~= 2 || enforceFlag(2)
                    if verbose == 2
                        disp(['gauss convolution with kernel size ' num2str(kernelSize) ' and sigma ' num2str(kernelSigma)]);
                    end;
                    
                    kernelSizeArray  = [kernelSize  kernelSize  max(1, kernelSize / scaling)];
                    kernelSigmaArray = [kernelSigma kernelSigma max(1, kernelSigma / scaling)];
                    
                    if splitting > 1
                        gaussStack = zeros(xSize, ySize, zSize, 'uint16');
                        
                        splittingMargin = 2 * kernelSize;
                        
                        for i = 1:splitting
                            xSlabStart = max(1, round((i - 1) * xSize / splitting + 1 - splittingMargin));
                            xSlabStop = min(xSize, round(i * xSize / splitting + splittingMargin));
                            if preciseGauss
                                convolvedSlab = uint16(imgaussianAnisotropy(double(stackArray{currentChannel}(xSlabStart:xSlabStop, :, :)), kernelSigmaArray, kernelSizeArray));
                            else
                                convolvedSlab = imgaussianAnisotropy(stackArray{currentChannel}(xSlabStart:xSlabStop, :, :), kernelSigmaArray, kernelSizeArray);
                            end;
                            if i == 1
                                gaussStack(1:(xSlabStop - splittingMargin), :, :) = convolvedSlab(1:(end - splittingMargin), :, :);
                            elseif i == splitting
                                gaussStack((xSlabStart + splittingMargin):end, :, :) = convolvedSlab((1 + splittingMargin):end, :, :);
                            else % i > 1 && i < splitting
                                gaussStack((xSlabStart + splittingMargin):(xSlabStop - splittingMargin), :, :) = convolvedSlab((1 + splittingMargin):(end - splittingMargin), :, :);
                            end;
                            clear convolvedSlab;
                        end;
                    else
                        if preciseGauss
                            gaussStack = uint16(imgaussianAnisotropy(double(stack), kernelSigmaArray, kernelSizeArray));
                        else
                            gaussStack = imgaussianAnisotropy(stack, kernelSigmaArray, kernelSizeArray);
                        end;
                    end;
                    
                    if ~reducedIO
                        writeImage(gaussStack, gaussName);
                    end;
                else
                    if verbose == 2
                        disp(['reading gauss-convolved image stack with ' num2str(zSize) ' planes']);
                    end;
                    gaussStack = readImage(gaussName);
                end;
                
                if exist(mask3Name, 'file') ~= 2 || enforceFlag(3)
                    if maskMinimum(1) == 0
                        intensityStatistics = zeros(splitting, 2);
                        for i = 1:splitting
                            xSlabStart = round((i - 1) * xSize / splitting + 1);
                            xSlabStop  = round(i * xSize / splitting);
                            temporaryArray = gaussStack(xSlabStart:xSlabStop, :, :);
                            intensityStatistics(i, 1) = sum(temporaryArray(:));
                            intensityStatistics(i, 2) = (xSlabStop - xSlabStart + 1) * ySize * zSize;
                            if i == 1
                                minIntensity = min(temporaryArray(:));
                            else
                                minIntensity = min(minIntensity, min(temporaryArray(:)));
                            end;
                        end;
                        meanIntensity = sum(intensityStatistics(:, 1)) / sum(intensityStatistics(:, 2));
                        clear temporaryArray intensityStatistics;
                    else
                        if maskMinimum(1) > 0
                            minIntensity = prctile(gaussStack(1:maskMinimum(2):end), maskMinimum(1));
                        end;
                        intensityStatistics = zeros(splitting, 2);
                        for i = 1:splitting
                            xSlabStart = round((i - 1) * xSize / splitting + 1);
                            xSlabStop  = round(i * xSize / splitting);
                            temporaryArray = gaussStack(xSlabStart:xSlabStop, :, :);
                            temporaryArray = temporaryArray(temporaryArray > minIntensity);
                            intensityStatistics(i, 1) = sum(temporaryArray(:));
                            intensityStatistics(i, 2) = size(temporaryArray, 1);
                        end;
                        meanIntensity = sum(intensityStatistics(:, 1)) / sum(intensityStatistics(:, 2));
                        clear temporaryArray intensityStatistics;
                    end;
                    
                    level = minIntensity + (meanIntensity - minIntensity) * maskFactor;
                    
                    referenceMinIntensity = max(referenceMinIntensity, minIntensity);
                    
                    if verbose == 2
                        if fraction > 0
                            disp(['thresholding gauss-convolved image stack using level ' num2str(round(level)) ' and size ' num2str(threshold)]);
                        else
                            disp(['thresholding gauss-convolved image stack using level ' num2str(round(level))]);
                        end;
                    end;
                    mask = gaussStack > level;
                    if fraction > 0
                        mask = bwareaopen(mask, threshold);
                    end;
                    
                    if ~reducedIO
                        writeImage(uint16(mask), mask3Name);
                    end;
                else
                    if verbose == 2
                        disp(['reading thresholded image stack with ' num2str(zSize) ' planes']);
                    end;
                    mask = readImage(mask3Name);
                end;
                
                if exist(mask2Name, 'file') ~= 2 || enforceFlag(4)
                    if verbose == 2
                        disp('computing stack slice mask');
                    end;
                    
                    sliceMask = zeros(xSize, zSize, 'uint16');
                    for i = 1:splitting
                        xSlabStart = round((i - 1) * xSize / splitting + 1);
                        xSlabStop  = round(i * xSize / splitting);
                        coordinateMask = repmat(1:ySize, [(xSlabStop - xSlabStart + 1) 1 size(mask, 3)]);
                        coordinateMask(mask(xSlabStart:xSlabStop, :, :) == 0) = NaN;
                        sliceMask(xSlabStart:xSlabStop, :) = uint16(round(squeeze(nanmean(coordinateMask, 2))));
                    end;
                    
                    clear coordinateMask;
                    
                    writeImage(sliceMask, mask2Name);
                else
                    if verbose == 2
                        disp('reading stack slice mask');
                    end;
                    sliceMask = readImage(mask2Name);
                end;
                
                sliceArray{find(channels == c, 1)} = sliceMask;
                
                clear mask gaussStack;
                
            else % image volume has already been segmented during pre-processing
                
                if verbose == 2
                    disp('reading stack slice mask and background information');
                end;
                
                mask2Name = [inputFolder '/' header '.xzMask' inputExtension];
                sliceArray{find(channels == c, 1)} = readImage(mask2Name);
                
                mask2Name = [currentString '.xzMask' outputExtension];
                writeImage(sliceArray{find(channels == c, 1)}, mask2Name);
                
                minIntensityName = [inputFolder '/' header '.minIntensity.mat'];
                load(minIntensityName, 'minIntensity');
                referenceMinIntensity = max(referenceMinIntensity, minIntensity(1));
                
            end;
            
            if verbose == 2
                disp(' ');
            end;
        end;
        
        if verbose == 2
            disp('--');
            disp(['evaluating camera ' num2str(camera) ' results']);
            disp('--');
        end;
        
        if verbose == 2
            disp('determining average slicing topology');
        end;
        
        if maskFusion == 0
            % consider only regions that exist in both masks
            overlap = (sliceArray{1} > 0) & (sliceArray{2} > 0);
            averageMask = uint16((double(sliceArray{1}) .* double(overlap) + double(sliceArray{2}) .* double(overlap)) ./ 2);
        else
            % consider regions that exist in either of the two masks
            overlap = (sliceArray{1} > 0) & (sliceArray{2} > 0);
            averageMask = uint16((double(sliceArray{1}) .* double(overlap) + double(sliceArray{2}) .* double(overlap)) ./ 2);
            averageMask = averageMask + ...
                uint16(double(sliceArray{1}) .* double(sliceArray{1} > 0) .* double(averageMask == 0)) + ...
                uint16(double(sliceArray{2}) .* double(sliceArray{2} > 0) .* double(averageMask == 0));
        end;
        
        localAnomalies = sum(averageMask(:) > (ySize - blending(1))) + sum(averageMask(averageMask(:) ~= 0) < blending(1));
        if localAnomalies > 0
            if verbose == 2
                disp(['removing ' num2str(localAnomalies) ' mask anomalies']);
            end;
            
            averageMask(averageMask > (ySize - blending(1))) = 0;
            averageMask(averageMask < blending(1)) = 0;
        else
            if verbose == 2
                disp('no mask anomalies detected');
            end;
        end;
        
        if fusionType == 1
            if transitions(1) == 0
                averageMask(averageMask > 0) = round(ySize / 2);
            else
                averageMask(averageMask > 0) = transitions(1);
            end;
        end;
        
        averageMaskName = [outputHeader  '_CM' num2str(camera, '%.2d') '_CHN' num2str(channels(1), '%.2d') '_CHN' num2str(channels(2), '%.2d') '.mask' outputExtension];
        writeImage(averageMask, averageMaskName);
        
        minMask = min(averageMask(averageMask > 0));
        maxMask = max(averageMask(:));
        
        lowerBound = double(minMask) - double(slabSizes(1));
        if lowerBound < 1
            lowerSlabSize = slabSizes(1) + lowerBound - 1;
        else
            lowerSlabSize = slabSizes(1);
        end;
        
        upperBound = double(maxMask) + double(slabSizes(1)) - double(ySize);
        if upperBound > 0
            upperSlabSize = slabSizes(1) - upperBound;
        else
            upperSlabSize = slabSizes(1);
        end;
        
        finalSlabSize = lowerSlabSize + upperSlabSize + 1;
        
        dataSlice1 = zeros(xSize, zSize, finalSlabSize, 'uint16');
        dataSlice2 = zeros(xSize, zSize, finalSlabSize, 'uint16');
        for z = 1:zSize
            for x = 1:xSize
                if averageMask(x, z) > 0
                    currentIndexArray = (averageMask(x, z) - lowerSlabSize):(averageMask(x, z) + upperSlabSize);
                    dataSlice1(x, z, :) = stackArray{1}(x, currentIndexArray, z);
                    dataSlice2(x, z, :) = stackArray{2}(x, currentIndexArray, z);
                end;
            end;
        end;
        
        dataSlice1Name = [outputHeader '_CM' num2str(camera, '%.2d') '_CHN' num2str(channels(1), '%.2d') '.dataSlice' outputExtension];
        dataSlice2Name = [outputHeader '_CM' num2str(camera, '%.2d') '_CHN' num2str(channels(2), '%.2d') '.dataSlice' outputExtension];
        
        if ~reducedIO || reducedIO == 2
            writeImage(dataSlice1, dataSlice1Name);
            writeImage(dataSlice2, dataSlice2Name);
        end;
        
        backgroundArray1 = dataSlice1(1:subSampling(1):end);
        backgroundArray2 = dataSlice2(1:subSampling(1):end);
        intensityOffset = prctile(cat(2, backgroundArray1(backgroundArray1 > 0), backgroundArray2(backgroundArray2 > 0)), percentile);
        clear backgroundArray1 backgroundArray2;
        
        dataSlice1 = dataSlice1 - intensityOffset;
        dataSlice2 = dataSlice2 - intensityOffset;
        
        subtractedSlice1Name = [outputHeader '_CM' num2str(camera, '%.2d') '_CHN' num2str(channels(1), '%.2d') '.subtractedSlice' outputExtension];
        subtractedSlice2Name = [outputHeader '_CM' num2str(camera, '%.2d') '_CHN' num2str(channels(2), '%.2d') '.subtractedSlice' outputExtension];
        
        if exist(subtractedSlice1Name, 'file') ~= 2 || exist(subtractedSlice2Name, 'file') ~= 2 || enforceFlag(5)
            if medianFilter > 0
                gaussFilterSizeArray  = [gaussFilter(1) max(1, gaussFilter(1) / scaling)];
                gaussFilterSigmaArray = [gaussFilter(2) max(1, gaussFilter(2) / scaling)];
                medianFilterArray = [medianFilter max(1, round(medianFilter / scaling))];
                
                for p = 1:finalSlabSize
                    if gaussFilter(1) == 0
                        dataSlice1(:, :, p) = dataSlice1(:, :, p) - medfilt2(dataSlice1(:, :, p), medianFilterArray, 'symmetric');
                        dataSlice2(:, :, p) = dataSlice2(:, :, p) - medfilt2(dataSlice2(:, :, p), medianFilterArray, 'symmetric');
                    else
                        dataSlice1(:, :, p) = uint16(imgaussianAnisotropy(double(dataSlice1(:, :, p)), gaussFilterSigmaArray, gaussFilterSizeArray)) - medfilt2(dataSlice1(:, :, p), medianFilterArray, 'symmetric');
                        dataSlice2(:, :, p) = uint16(imgaussianAnisotropy(double(dataSlice2(:, :, p)), gaussFilterSigmaArray, gaussFilterSizeArray)) - medfilt2(dataSlice2(:, :, p), medianFilterArray, 'symmetric');
                    end;
                end;
            end;
            
            if ~reducedIO || reducedIO == 2
                writeImage(dataSlice1, subtractedSlice1Name);
                writeImage(dataSlice2, subtractedSlice2Name);
            end;
        else
            if verbose == 2
                disp('reading background-subtracted slices');
            end;
            
            dataSlice1 = readImage(subtractedSlice1Name);
            dataSlice2 = readImage(subtractedSlice2Name);
        end;
        
        transformationName = [outputHeader '_CM' num2str(camera, '%.2d') '_CHN' num2str(channels(1), '%.2d') '_CHN' num2str(channels(2), '%.2d') '.transformation.mat'];
        
        if exist(transformationName, 'file') ~= 2 || enforceFlag(6)
            if verbose == 2
                disp('determining optimal transformation');
            end;
            
            fun = @(x)transformChannel(x, double(dataSlice1), double(dataSlice2), scaling);
            x0 = [0 0]; % initial point: x0(1) = z-offset, x0(2) = rotation in degrees
            optionsOpt = optimset('Display', 'off', 'TolFun', 1e-12, 'TolX', 1e-3, 'GradObj', 'off', 'LargeScale', 'off');
            stepSize = [1.0 0.1];
            
            if optimizer == 1
                [xSol, fval, exitflag] = fminunc(fun, x0, optionsOpt);    % uses approximation of Newton method
            elseif optimizer == 2
                [xSol, fval, exitflag] = fminsearch(fun, x0, optionsOpt); % uses Nelder-Mead simplex (direct search) method, slower
            elseif optimizer == 3
                [xSol, fval, exitflag] = fminuncFA(fun, x0, stepSize);    % uses approximation of gradient descent (by Fernando Amat)
            end;
            
            bestOffset   = xSol(1);
            bestRotation = xSol(2);
            
            transformation = [scaling bestOffset bestRotation];
            
            save(transformationName, 'transformation');
            
        else
            if verbose == 2
                disp('reading optimal transformation');
            end;
            
            load(transformationName);
            
            bestOffset   = transformation(2);
            bestRotation = transformation(3);
        end;
        
        if verbose == 2
            disp(['results: optimal z offset = ' num2str(bestOffset) ', optimal rotation angle = ' num2str(bestRotation)]);
        end;
        
        transformedSliceName = [outputHeader '_CM' num2str(camera, '%.2d') '_CHN' num2str(channels(2), '%.2d') '.transformedSlice' outputExtension];
        
        if exist(transformedSliceName, 'file') ~= 2
            RR = [ cosd(bestRotation) sind(bestRotation);...
                -sind(bestRotation) cosd(bestRotation)];
            [XI ZI] = meshgrid(1:xSize, 1:zSize);
            cc = [(xSize + 1) / 2.0 (zSize + 1) / 2.0];
            XI = XI' - cc(1);
            ZI = ZI' - cc(2);
            XZaux = (RR * [XI(:) ZI(:) .* scaling]')';
            XI = reshape(XZaux(:, 1) + cc(1), size(XI));
            ZI = reshape(XZaux(:, 2) ./ scaling + cc(2), size(ZI));
            
            ZI = ZI - bestOffset;
            
            maskPos = find(XI < 1 | ZI < 1 | XI > xSize | ZI > zSize);
            maskRT = true(xSize, zSize);
            maskRT(maskPos) = false;
            
            transformedSlice = repmat(maskRT, [1 1 size(dataSlice2, 3)]) .* fInterpolate(double(dataSlice2), ZI, XI, 'cubic');
            
            if ~reducedIO || reducedIO == 2
                writeImage(uint16(transformedSlice), transformedSliceName);
            end;
        else
            transformedSlice = readImage(transformedSliceName);
        end;
        
        if verbose == 2
            disp(' ');
        end;
        
        if verbose == 2
            disp('--');
            disp(['transforming camera ' num2str(camera) ' data']);
            disp('--');
        end;
        
        primaryDataArray{currentCamera, 1} = stackArray{1};
        dataStack2 = stackArray{2};
        
        clear stackArray;
        
        transformedStackName = [outputHeader '_CM' num2str(camera, '%.2d') '_CHN' num2str(channels(2), '%.2d') '.transformedStack' outputExtension];
        
        if exist(transformedStackName, 'file') ~= 2 || enforceFlag(7)
            if verbose == 2
                disp('transforming image stack');
            end;
            
            RR = [ cosd(bestRotation) sind(bestRotation);...
                -sind(bestRotation) cosd(bestRotation)];
            [XI ZI] = meshgrid(1:xSize, 1:zSize);
            cc = [(xSize + 1) / 2.0 (zSize + 1) / 2.0];
            XI = XI' - cc(1);
            ZI = ZI' - cc(2);
            XZaux = (RR * [XI(:) ZI(:) .* scaling]')';
            XI = reshape(XZaux(:, 1) + cc(1), size(XI));
            ZI = reshape(XZaux(:, 2) ./ scaling + cc(2), size(ZI));
            
            ZI = ZI - bestOffset;
            
            maskPos = find(XI < 1 | ZI < 1 | XI > xSize | ZI > zSize);
            maskTR = true(xSize, zSize);
            maskTR(maskPos) = false;
            
            dataStack2 = permute(dataStack2, [1 3 2]);
            
            primaryDataArray{currentCamera, 2} = zeros(xSize, zSize, ySize, 'uint16');
            for i = 1:splitting
                ySlabStart = round((i - 1) * ySize / splitting + 1);
                ySlabStop  = round(i * ySize / splitting);
                primaryDataArray{currentCamera, 2}(:, :, ySlabStart:ySlabStop) = ...
                    uint16(bsxfun(@times, maskTR, fInterpolate(double(dataStack2(:, :, ySlabStart:ySlabStop)), ZI, XI, 'cubic')));
            end;
            
            primaryDataArray{currentCamera, 2} = permute(primaryDataArray{currentCamera, 2}, [1 3 2]);
            
            if ~reducedIO
                writeImage(primaryDataArray{currentCamera, 2}, transformedStackName);
            end;
        else
            if verbose == 2
                disp('reading transformed stack');
            end;
            
            primaryDataArray{currentCamera, 2} = readImage(transformedStackName);
        end;
        
        if verbose == 2
            disp(' ');
        end;
    end;
    
    referenceMinIntensityName = [outputString '.referenceMinIntensity.mat'];
    save(referenceMinIntensityName, 'referenceMinIntensity');
    
    time = toc;
    if verbose == 1 || verbose == 2
        disp(['*** channel alignment completed in ' num2str(floor(floor(time / 60) / 60), '%.2d') ':' num2str(mod(floor(time / 60), 60), '%.2d') ':' num2str(round(mod(time, 60)), '%.2d')]);
    end;
    
    if verbose == 2
        disp(' ');
    end;
    
    %% fuseChannels.m
    
    tic;
    
    for camera = cameras
        if verbose == 2
            disp('--');
            disp(['processing camera ' num2str(camera) ' data']);
            disp('--');
        end;
        
        currentCamera = find(cameras == camera, 1);
        
        leftFlag = leftFlags(find(cameras == camera, 1));
        
        xSize = size(primaryDataArray{currentCamera, 1}, 1);
        ySize = size(primaryDataArray{currentCamera, 1}, 2);
        zSize = size(primaryDataArray{currentCamera, 1}, 3);
        
        averageMaskName = [outputHeader '_CM' num2str(camera, '%.2d') '_CHN' num2str(channels(1), '%.2d') '_CHN' num2str(channels(2), '%.2d') '.fusionMask' outputExtension];
        
        if exist(averageMaskName, 'file') ~= 2 || enforceFlag(8)
            
            sliceArray = cell(2, 1);
            
            if dataType == 1
                
                mask2Name = [inputFolder '/' inputHeader '_CM' num2str(camera, '%.2d') '_CHN' num2str(channels(1), '%.2d') '.xzMask' inputExtension];
                sliceArray{1} = readImage(mask2Name);
                
                mask2Name = [inputFolder '/' inputHeader '_CM' num2str(camera, '%.2d') '_CHN' num2str(channels(2), '%.2d') '.xzMask' inputExtension];
                sliceArray{2} = readImage(mask2Name);
                
                transformationName = [outputHeader '_CM' num2str(camera, '%.2d') '_CHN' num2str(channels(1), '%.2d') '_CHN' num2str(channels(2), '%.2d') '.transformation.mat'];
                load(transformationName, 'transformation');
                bestOffset   = transformation(2);
                bestRotation = transformation(3);
                
                RR = [ cosd(bestRotation) sind(bestRotation);...
                    -sind(bestRotation) cosd(bestRotation)];
                [XI ZI] = meshgrid(1:xSize, 1:zSize);
                cc = [(xSize + 1) / 2.0 (zSize + 1) / 2.0];
                XI = XI' - cc(1);
                ZI = ZI' - cc(2);
                XZaux = (RR * [XI(:) ZI(:) .* scaling]')';
                XI = reshape(XZaux(:, 1) + cc(1), size(XI));
                ZI = reshape(XZaux(:, 2) ./ scaling + cc(2), size(ZI));
                
                ZI = ZI - bestOffset;
                
                maskPos = find(XI < 1 | ZI < 1 | XI > xSize | ZI > zSize);
                maskRT = true(xSize, zSize);
                maskRT(maskPos) = false;
                
                sliceArray{2} = uint16(repmat(maskRT, [1 1 size(sliceArray{2}, 3)]) .* fInterpolate(double(sliceArray{2}), ZI, XI, 'nearest'));
                
                transformedMask2Name = [outputHeader '_CM' num2str(camera, '%.2d') '_CHN' num2str(channels(2), '%.2d') '.xzMaskTransformed' outputExtension];
                writeImage(sliceArray{2}, transformedMask2Name);
                
            else
                
                mask2Name = [outputHeader '_CM' num2str(camera, '%.2d') '_CHN' num2str(channels(1), '%.2d') '.mask2D' outputExtension];
                sliceArray{1} = readImage(mask2Name);
                
                transformedGaussName = [outputHeader '_CM' num2str(camera, '%.2d') '_CHN' num2str(channels(2), '%.2d') '.transformedGauss' outputExtension];
                
                if exist(transformedGaussName, 'file') ~= 2 || enforceFlag(9)
                    if verbose == 2
                        disp(['gauss convolution with kernel size ' num2str(kernelSize) ' and sigma ' num2str(kernelSigma)]);
                    end;
                    
                    kernelSizeArray  = [kernelSize  kernelSize  max(1, kernelSize / scaling)];
                    kernelSigmaArray = [kernelSigma kernelSigma max(1, kernelSigma / scaling)];
                    
                    if splitting > 1
                        gaussStack = zeros(xSize, ySize, zSize, 'uint16');
                        
                        splittingMargin = 2 * kernelSize;
                        
                        for i = 1:splitting
                            xSlabStart = max(1, round((i - 1) * xSize / splitting + 1 - splittingMargin));
                            xSlabStop = min(xSize, round(i * xSize / splitting + splittingMargin));
                            if preciseGauss
                                convolvedSlab = uint16(imgaussianAnisotropy(double(primaryDataArray{currentCamera, 2}(xSlabStart:xSlabStop, :, :)), kernelSigmaArray, kernelSizeArray));
                            else
                                convolvedSlab = imgaussianAnisotropy(primaryDataArray{currentCamera, 2}(xSlabStart:xSlabStop, :, :), kernelSigmaArray, kernelSizeArray);
                            end;
                            if i == 1
                                gaussStack(1:(xSlabStop - splittingMargin), :, :) = convolvedSlab(1:(end - splittingMargin), :, :);
                            elseif i == splitting
                                gaussStack((xSlabStart + splittingMargin):end, :, :) = convolvedSlab((1 + splittingMargin):end, :, :);
                            else % i > 1 && i < splitting
                                gaussStack((xSlabStart + splittingMargin):(xSlabStop - splittingMargin), :, :) = convolvedSlab((1 + splittingMargin):(end - splittingMargin), :, :);
                            end;
                            clear convolvedSlab;
                        end;
                    else
                        if preciseGauss
                            gaussStack = uint16(imgaussianAnisotropy(double(primaryDataArray{currentCamera, 2}), kernelSigmaArray, kernelSizeArray));
                        else
                            gaussStack = imgaussianAnisotropy(primaryDataArray{currentCamera, 2}, kernelSigmaArray, kernelSizeArray);
                        end;
                    end;
                    
                    if ~reducedIO
                        writeImage(gaussStack, transformedGaussName);
                    end;
                else
                    if verbose == 2
                        disp(['reading gauss-convolved image stack with ' num2str(zSize) ' planes']);
                    end;
                    gaussStack = readImage(transformedGaussName);
                end;
                
                transformedMask3Name = [outputHeader '_CM' num2str(camera, '%.2d') '_CHN' num2str(c, '%.2d') '.transformedMask3D' outputExtension];
                
                if exist(transformedMask3Name, 'file') ~= 2 || enforceFlag(10)
                    intensityStatistics = zeros(splitting, 2);
                    for i = 1:splitting
                        xSlabStart = round((i - 1) * xSize / splitting + 1);
                        xSlabStop  = round(i * xSize / splitting);
                        temporaryArray = gaussStack(xSlabStart:xSlabStop, :, :);
                        temporaryArray = temporaryArray(temporaryArray > 0);
                        intensityStatistics(i, 1) = sum(temporaryArray);
                        intensityStatistics(i, 2) = size(temporaryArray, 1);
                    end;
                    meanIntensity = sum(intensityStatistics(:, 1)) / sum(intensityStatistics(:, 2));
                    clear temporaryArray;
                    
                    minIntensity = referenceMinIntensity;
                    level = minIntensity + (meanIntensity - minIntensity) * maskFactor;
                    
                    if verbose == 2
                        if fraction > 0
                            disp(['thresholding gauss-convolved image stack using level ' num2str(round(level)) ' and size ' num2str(threshold)]);
                        else
                            disp(['thresholding gauss-convolved image stack using level ' num2str(round(level))]);
                        end;
                    end;
                    mask = gaussStack > level;
                    if fraction > 0
                        mask = bwareaopen(mask, threshold);
                    end;
                    
                    if ~reducedIO
                        writeJStack(uint16(mask), transformedMask3Name);
                    end;
                else
                    if verbose == 2
                        disp(['reading thresholded image stack with ' num2str(zSize) ' planes']);
                    end;
                    mask = readImage(transformedMask3Name);
                end;
                
                transformedMask2Name = [outputHeader '_CM' num2str(camera, '%.2d') '_CHN' num2str(c, '%.2d') '.transformedMask2D' outputExtension];
                
                if exist(transformedMask2Name, 'file') ~= 2 || enforceFlag(11)
                    if verbose == 2
                        disp('computing stack slice mask');
                    end;
                    sliceMask = zeros(xSize, zSize, 'uint16');
                    for i = 1:splitting
                        xSlabStart = round((i - 1) * xSize / splitting + 1);
                        xSlabStop  = round(i * xSize / splitting);
                        coordinateMask = repmat(1:ySize, [(xSlabStop - xSlabStart + 1) 1 size(mask, 3)]);
                        coordinateMask(mask(xSlabStart:xSlabStop, :, :) == 0) = NaN;
                        sliceMask(xSlabStart:xSlabStop, :) = uint16(round(squeeze(nanmean(coordinateMask, 2))));
                    end;
                    
                    clear coordinateMask;
                    
                    writeImage(sliceMask, transformedMask2Name);
                end;
                
                sliceArray{2} = sliceMask;
                
                clear mask sliceMask;
                
            end;
            
            if verbose == 2
                disp('determining average slicing topology');
            end;
            
            if maskFusion == 0
                % consider only regions that exist in both masks
                overlap = (sliceArray{1} > 0) & (sliceArray{2} > 0);
                averageMask = uint16((double(sliceArray{1}) .* double(overlap) + double(sliceArray{2}) .* double(overlap)) ./ 2);
            else
                % consider regions that exist in either of the two masks
                overlap = (sliceArray{1} > 0) & (sliceArray{2} > 0);
                averageMask = uint16((double(sliceArray{1}) .* double(overlap) + double(sliceArray{2}) .* double(overlap)) ./ 2);
                averageMask = averageMask + ...
                    uint16(double(sliceArray{1}) .* double(sliceArray{1} > 0) .* double(averageMask == 0)) + ...
                    uint16(double(sliceArray{2}) .* double(sliceArray{2} > 0) .* double(averageMask == 0));
            end;
            
            localAnomalies = sum(averageMask(:) > (ySize - blending(1))) + sum(averageMask(averageMask(:) ~= 0) < blending(1));
            if localAnomalies > 0
                if verbose == 2
                    disp(['removing ' num2str(localAnomalies) ' mask anomalies']);
                end;
                
                averageMask(averageMask > (ySize - blending(1))) = 0;
                averageMask(averageMask < blending(1)) = 0;
            else
                if verbose == 2
                    disp('no mask anomalies detected');
                end;
            end;
            
            if fusionType == 1
                if transitions(1) == 0
                    averageMask(averageMask > 0) = round(ySize / 2);
                else
                    averageMask(averageMask > 0) = transitions(1);
                end;
            end;
            
            writeImage(averageMask, averageMaskName);
        else
            if verbose == 2
                disp('reading final average mask');
            end;
            
            averageMask = readImage(averageMaskName);
        end;
        
        if correction(1) ~= 0
            if dataType == 1
                minIntensityName = [inputFolder '/' inputHeader '_CM' num2str(camera, '%.2d') '_CHN' num2str(channels(1), '%.2d') '.minIntensity.mat'];
                load(minIntensityName, 'minIntensity');
                backgroundIntensity1 = minIntensity(end);
                
                minIntensityName = [inputFolder '/' inputHeader '_CM' num2str(camera, '%.2d') '_CHN' num2str(channels(2), '%.2d') '.minIntensity.mat'];
                load(minIntensityName, 'minIntensity');
                backgroundIntensity2 = minIntensity(end);
            else
                backgroundArray1 = primaryDataArray{currentCamera, 1}(1:subSampling(2):end);
                backgroundArray2 = primaryDataArray{currentCamera, 2}(1:subSampling(2):end);
                background = prctile(cat(2, backgroundArray1(backgroundArray1 > 0), backgroundArray2(backgroundArray2 > 0)), percentile);
                clear backgroundArray1 backgroundArray2;
            end;
            
            if correction(1) == 1
                if verbose == 2
                    disp('analyzing intensity difference');
                end;
                
                minMask = min(averageMask(averageMask > 0));
                maxMask = max(averageMask(:));
                
                lowerBound = double(minMask) - double(intSizes(1));
                if lowerBound < 1
                    lowerSlabSize = intSizes(1) + lowerBound - 1;
                else
                    lowerSlabSize = intSizes(1);
                end;
                
                upperBound = double(maxMask) + double(intSizes(1)) - double(ySize);
                if upperBound > 0
                    upperSlabSize = intSizes(1) - upperBound;
                else
                    upperSlabSize = intSizes(1);
                end;
                
                finalSlabSize = lowerSlabSize + upperSlabSize + 1;
                
                dataSlice1 = zeros(xSize, zSize, finalSlabSize, 'uint16');
                dataSlice2 = zeros(xSize, zSize, finalSlabSize, 'uint16');
                for z = 1:zSize
                    for x = 1:xSize
                        if averageMask(x, z) > 0
                            currentIndexArray = (averageMask(x, z) - lowerSlabSize):(averageMask(x, z) + upperSlabSize);
                            dataSlice1(x, z, :) = primaryDataArray{currentCamera, 1}(x, currentIndexArray, z);
                            dataSlice2(x, z, :) = primaryDataArray{currentCamera, 2}(x, currentIndexArray, z);
                        end;
                    end;
                end;
                
                if dataType == 1
                    dataSlice1 = dataSlice1 - backgroundIntensity1;
                    dataSlice2 = dataSlice2 - backgroundIntensity2;
                else
                    dataSlice1 = dataSlice1 - background;
                    dataSlice2 = dataSlice2 - background;
                end;
                
                dataSlice1Name = [outputHeader '_CM' num2str(camera, '%.2d') '_CHN' num2str(channels(1), '%.2d') '.fusionDataSlice' outputExtension];
                dataSlice2Name = [outputHeader '_CM' num2str(camera, '%.2d') '_CHN' num2str(channels(2), '%.2d') '.fusionDataSlice' outputExtension];
                
                if ~reducedIO || reducedIO == 2
                    writeImage(dataSlice1, dataSlice1Name);
                    writeImage(dataSlice2, dataSlice2Name);
                end;
                
                intensityList1 = double(dataSlice1(:));
                intensitySum1 = sum(intensityList1(intensityList1 > 0));
                intensityList2 = double(dataSlice2(:));
                intensitySum2 = sum(intensityList2(intensityList2 > 0));
                
                if intensitySum1 > intensitySum2
                    correctionFactor = intensitySum1 / intensitySum2;
                    correctionFlag = 2;
                else
                    correctionFactor = intensitySum2 / intensitySum1;
                    correctionFlag = 1;
                end;
                
                if dataType == 1
                    intensityCorrection = [double(backgroundIntensity1) double(backgroundIntensity2) double(intensitySum1) double(intensitySum2) double(correctionFactor) double(correctionFlag)];
                else
                    intensityCorrection = [double(background) double(intensitySum1) double(intensitySum2) double(correctionFactor) double(correctionFlag)];
                end;
                intensityCorrectionName = [outputHeader '_CM' num2str(camera, '%.2d') '_CHN' num2str(channels(1), '%.2d') '_CHN' num2str(channels(2), '%.2d') '.intensityCorrection.mat'];
                save(intensityCorrectionName, 'intensityCorrection');
            else
                if correction(3) > 1
                    correctionFactor = correction(3);
                    correctionFlag = 2;
                else
                    correctionFactor = 1 / correction(3);
                    correctionFlag = 1;
                end;
            end;
            
            correctedStack1Name = [outputHeader '_CM' num2str(camera, '%.2d') '_CHN' num2str(channels(1), '%.2d') '.correctedStack' outputExtension];
            correctedStack2Name = [outputHeader '_CM' num2str(camera, '%.2d') '_CHN' num2str(channels(2), '%.2d') '.correctedStack' outputExtension];
            
            if exist(correctedStack1Name, 'file') ~= 2 || exist(correctedStack2Name, 'file') ~= 2 || enforceFlag(12)
                if verbose == 2
                    disp('correcting image stacks');
                end;
                
                if dataType == 1
                    primaryDataArray{currentCamera, 1} = primaryDataArray{currentCamera, 1} - backgroundIntensity1;
                    primaryDataArray{currentCamera, 1}(primaryDataArray{currentCamera, 1} < 0) = 0;
                    primaryDataArray{currentCamera, 2} = primaryDataArray{currentCamera, 2} - backgroundIntensity2;
                    primaryDataArray{currentCamera, 2}(primaryDataArray{currentCamera, 2} < 0) = 0;
                else
                    primaryDataArray{currentCamera, 1} = primaryDataArray{currentCamera, 1} - background;
                    primaryDataArray{currentCamera, 1}(primaryDataArray{currentCamera, 1} < 0) = 0;
                    primaryDataArray{currentCamera, 2} = primaryDataArray{currentCamera, 2} - background;
                    primaryDataArray{currentCamera, 2}(primaryDataArray{currentCamera, 2} < 0) = 0;
                end;
                
                if correctionFlag == 1
                    primaryDataArray{currentCamera, 1} = primaryDataArray{currentCamera, 1} .* correctionFactor;
                else
                    primaryDataArray{currentCamera, 2} = primaryDataArray{currentCamera, 2} .* correctionFactor;
                end;
                
                if ~reducedIO
                    writeImage(primaryDataArray{currentCamera, 1}, correctedStack1Name);
                    writeImage(primaryDataArray{currentCamera, 2}, correctedStack2Name);
                end;
            else
                if verbose == 2
                    disp('reading intensity-corrected stacks');
                end;
                
                primaryDataArray{currentCamera, 1} = readImage(correctedStack1Name);
                primaryDataArray{currentCamera, 2} = readImage(correctedStack2Name);
            end;
        else
            if verbose == 2
                disp('skipping intensity correction');
            end;
        end;
        
        if fusionType == 0 || fusionType == 1
            stitchedStackName = [outputHeader '_CM' num2str(camera, '%.2d') '_CHN' num2str(channels(1), '%.2d') '_CHN' num2str(channels(2), '%.2d') '.stitchedStack' outputExtension];
            
            if exist(stitchedStackName, 'file') ~= 2 || enforceFlag(13)
                if verbose == 2
                    disp('stitching corrected stacks');
                end;
                
                channelMask = bsxfun(@le, reshape(uint16(1:ySize), [1, ySize, 1]), reshape(averageMask, [xSize, 1, zSize]));
                if leftFlag == 1
                    fusedStack = bsxfun(@times, uint16(reshape(averageMask, [xSize 1 zSize]) > 0), primaryDataArray{currentCamera, 2});
                    fusedStack(channelMask) = primaryDataArray{currentCamera, 1}(channelMask);
                else
                    fusedStack = bsxfun(@times, uint16(reshape(averageMask, [xSize 1 zSize]) > 0), primaryDataArray{currentCamera, 1});
                    fusedStack(channelMask) = primaryDataArray{currentCamera, 2}(channelMask);
                end;
                clear channelMask;
                
                if ~reducedIO
                    writeImage(fusedStack, stitchedStackName);
                end;
            else
                if verbose == 2
                    disp('reading stitched stack');
                end;
                
                fusedStack = readImage(stitchedStackName);
            end;
        end;
        
        fusedStackName = [outputHeader '_CM' num2str(camera, '%.2d') '_CHN' num2str(channels(1), '%.2d') '_CHN' num2str(channels(2), '%.2d') '.fusedStack' outputExtension];
        if processingMode == 1 && compressData(1) == 0
            fusedStackPlaneFolderName = [outputHeader '_CM' num2str(camera, '%.2d') '_CHN' num2str(channels(1), '%.2d') '_CHN' num2str(channels(2), '%.2d')];
        end;
        
        if exist(fusedStackName, 'file') ~= 2 || enforceFlag(14)
            if fusionType == 0 || fusionType == 1
                if verbose == 2
                    disp('blending corrected stacks');
                end;
                
                weighting1Left = 1:((0.5 - 1) / (blending(1) - 1)):0.5; % dominant fraction
                weighting2Left = 0:((0.5 - 0) / (blending(1) - 1)):0.5; % fading fraction
                
                weighting1Right = 0.5:((1 - 0.5) / (blending(1) - 1)):1; % dominant fraction
                weighting2Right = 0.5:((0 - 0.5) / (blending(1) - 1)):0; % fading fraction
                
                if leftFlag == 1
                    for z = 1:zSize
                        for x = 1:xSize
                            if averageMask(x, z) > 0
                                array1Left = double(primaryDataArray{currentCamera, 1}(x, (averageMask(x, z) - blending(1) + 1):averageMask(x, z), z));
                                array2Left = double(primaryDataArray{currentCamera, 2}(x, (averageMask(x, z) - blending(1) + 1):averageMask(x, z), z));
                                array1Right = double(primaryDataArray{currentCamera, 1}(x, (averageMask(x, z) + 1):(averageMask(x, z) + blending(1)), z));
                                array2Right = double(primaryDataArray{currentCamera, 2}(x, (averageMask(x, z) + 1):(averageMask(x, z) + blending(1)), z));
                                fusedStack(x, (averageMask(x, z) - blending(1) + 1):averageMask(x, z), z) = uint16(array1Left .* weighting1Left + array2Left .* weighting2Left);
                                fusedStack(x, (averageMask(x, z) + 1):(averageMask(x, z) + blending(1)), z) = uint16(array1Right .* weighting2Right + array2Right .* weighting1Right);
                            end;
                        end;
                    end;
                else
                    for z = 1:zSize
                        for x = 1:xSize
                            if averageMask(x, z) > 0
                                array1Left = double(primaryDataArray{currentCamera, 1}(x, (averageMask(x, z) - blending(1) + 1):averageMask(x, z), z));
                                array2Left = double(primaryDataArray{currentCamera, 2}(x, (averageMask(x, z) - blending(1) + 1):averageMask(x, z), z));
                                array1Right = double(primaryDataArray{currentCamera, 1}(x, (averageMask(x, z) + 1):(averageMask(x, z) + blending(1)), z));
                                array2Right = double(primaryDataArray{currentCamera, 2}(x, (averageMask(x, z) + 1):(averageMask(x, z) + blending(1)), z));
                                fusedStack(x, (averageMask(x, z) - blending(1) + 1):averageMask(x, z), z) = uint16(array1Left .* weighting2Left + array2Left .* weighting1Left);
                                fusedStack(x, (averageMask(x, z) + 1):(averageMask(x, z) + blending(1)), z) = uint16(array1Right .* weighting1Right + array2Right .* weighting2Right);
                            end;
                        end;
                    end;
                end;
            elseif fusionType == 2
                if verbose == 2
                    disp('performing wavelet fusion of corrected stacks');
                end;
                
                fusedStack = zeros(xSize, ySize, zSize, 'uint16');
                for z = 1:zSize
                    fusedStack(:, :, z) = uint16(wfusimg(primaryDataArray{currentCamera, 1}(:, :, z), primaryDataArray{currentCamera, 2}(:, :, z), 'db4', 5, 'mean', 'max'));
                end;
            elseif fusionType == 3
                if verbose == 2
                    disp('performing averaging of corrected stacks');
                end;
                
                fusedStack = zeros(xSize, ySize, zSize, 'uint16');
                for z = 1:zSize
                    fusedStack(:, :, z) = (primaryDataArray{currentCamera, 1}(:, :, z) + primaryDataArray{currentCamera, 2}(:, :, z)) ./ 2;
                end;
            end;
            
            if (processingMode == 0 && ~reducedIO) || processingMode == 1
                writeImage(fusedStack, fusedStackName);
            end;
            
            if processingMode == 1
                currentString = [outputHeader '_CM' num2str(camera, '%.2d') '_CHN' num2str(channels(1), '%.2d') '_CHN' num2str(channels(2), '%.2d')];
                
                fusedStackProjXYName = [currentString '.fusedStack_xyProjection' outputExtension];
                fusedStackProjXZName = [currentString '.fusedStack_xzProjection' outputExtension];
                fusedStackProjYZName = [currentString '.fusedStack_yzProjection' outputExtension];
                
                writeImage(max(fusedStack, [], 3), fusedStackProjXYName);
                writeImage(squeeze(max(fusedStack, [], 2)), fusedStackProjXZName);
                writeImage(squeeze(max(fusedStack, [], 1)), fusedStackProjYZName);
            end;
        else
            if verbose == 2
                disp('reading fused stack');
            end;
            
            fusedStack = readImage(fusedStackName);
        end;
        
        if processingMode == 0
            primaryDataArray{currentCamera, 1} = fusedStack;
            primaryDataArray{currentCamera, 2} = [];
            
            clear fusedStack;
        end;
        
        if verbose == 2
            disp(' ');
        end;
    end;
    
    time = toc;
    if verbose == 1
        disp(['***    channel fusion completed in ' num2str(floor(floor(time / 60) / 60), '%.2d') ':' num2str(mod(floor(time / 60), 60), '%.2d') ':' num2str(round(mod(time, 60)), '%.2d')]);
    elseif verbose == 2
        disp(['*** channel fusion completed in ' num2str(floor(floor(time / 60) / 60), '%.2d') ':' num2str(mod(floor(time / 60), 60), '%.2d') ':' num2str(round(mod(time, 60)), '%.2d')]);
    end;
    
    if verbose == 2
        disp(' ');
    end;
end;

if processingMode ~= 1
    
    %% alignCameras.m
    
    tic;
    
    gaussArray  = cell(2, 1);
    sliceArray  = cell(2, 1);
    
    scores = zeros(length(xOffsets), length(yOffsets), 3);
    intensities = zeros(length(xOffsets), length(yOffsets));
    
    if processingMode == 2
        meanIntensities = zeros(2, 1);
    end;
    
    for x = 1:length(xOffsets)
        for y = 1:length(yOffsets)
            scores(x, y, 1) = xOffsets(x);
            scores(x, y, 2) = yOffsets(y);
        end;
    end;
    
    for c = cameras
        if verbose == 2
            disp('--');
            disp(['preparing data for camera ' num2str(c)]);
            disp('--');
        end;
        
        currentCamera = find(cameras == c, 1);
        
        if verbose == 2
            disp('reading pre-fused stacks');
        end;
        
        if processingMode == 2
            sX = cropping{currentCamera}(2) + 1;
            eX = cropping{currentCamera}(2) + cropping{currentCamera}(4);
            sY = cropping{currentCamera}(1) + 1;
            eY = cropping{currentCamera}(1) + cropping{currentCamera}(3);
            sZ = cropping{currentCamera}(5) + 1;
            eZ = cropping{currentCamera}(6) + 1;
            
            xSize = eX - sX + 1;
            ySize = eY - sY + 1;
            zSize = eZ - sZ + 1;
            
            header = [inputHeader '_CM' num2str(c, '%.2d') '_CHN' num2str(channels(1), '%.2d')];
            stackName = [outputHeader '_CM' num2str(c, '%.2d') '_CHN' num2str(channels(1), '%.2d') '.stack' outputExtension];
            
            if verbose == 2
                disp('reading image stack');
            end;
            
            if exist(stackName, 'file') ~= 2 || enforceFlag(1)
                inputName = [inputFolder '/' header inputExtension];
                primaryDataArray{currentCamera} = readImage(inputName);
                if ~strcmp(class(primaryDataArray{currentCamera}), 'uint16')
                    primaryDataArray{currentCamera} = uint16(primaryDataArray{currentCamera});
                end;
                
                if sum(cropping{currentCamera}) > 0
                    primaryDataArray{currentCamera} = primaryDataArray{currentCamera}(sX:eX, sY:eY, sZ:eZ);
                else
                    xSize = size(primaryDataArray{currentCamera}, 1);
                    ySize = size(primaryDataArray{currentCamera}, 2);
                    zSize = size(primaryDataArray{currentCamera}, 3);
                    threshold = round(xSize * ySize * zSize * fraction);
                end;
                
                if ~reducedIO
                    writeImage(primaryDataArray{currentCamera}, stackName);
                end;
            else
                primaryDataArray{currentCamera} = readImage(stackName);
                
                if sum(cropping{currentCamera}) == 0
                    xSize = size(primaryDataArray{currentCamera}, 1);
                    ySize = size(primaryDataArray{currentCamera}, 2);
                    zSize = size(primaryDataArray{currentCamera}, 3);
                    threshold = round(xSize * ySize * zSize * fraction);
                end;
            end;
        end;
        
        if flipHFlag && c == cameras(end)
            for z = 1:zSize
                primaryDataArray{currentCamera, 1}(:, :, z) = fliplr(primaryDataArray{currentCamera, 1}(:, :, z));
            end;
        end;
        
        if flipVFlag && c == cameras(end)
            for z = 1:zSize
                primaryDataArray{currentCamera, 1}(:, :, z) = flipud(primaryDataArray{currentCamera, 1}(:, :, z));
            end;
        end;
        
        if dataType == 0
            
            if processingMode == 0
                gaussName = [outputHeader '_CM' num2str(c, '%.2d') '_CHN' num2str(channels(1), '%.2d') '_CHN' num2str(channels(2), '%.2d') '.gauss' outputExtension];
            else
                gaussName = [outputHeader '_CM' num2str(c, '%.2d') '_CHN' num2str(channels(1), '%.2d') '.gauss' outputExtension];
            end;
            
            if exist(gaussName, 'file') ~= 2 || enforceFlag(15)
                if verbose == 2
                    disp(['gauss convolution with kernel size ' num2str(kernelSize) ' and sigma ' num2str(kernelSigma)]);
                end;
                
                kernelSizeArray  = [kernelSize  kernelSize  max(1, kernelSize / scaling)];
                kernelSigmaArray = [kernelSigma kernelSigma max(1, kernelSigma / scaling)];
                
                if splitting > 1
                    gaussArray{currentCamera} = zeros(xSize, ySize, zSize, 'uint16');
                    
                    splittingMargin = 2 * kernelSize;
                    
                    for i = 1:splitting
                        xSlabStart = max(1, round((i - 1) * xSize / splitting + 1 - splittingMargin));
                        xSlabStop = min(xSize, round(i * xSize / splitting + splittingMargin));
                        if preciseGauss
                            convolvedSlab = uint16(imgaussianAnisotropy(double(primaryDataArray{currentCamera, 1}(xSlabStart:xSlabStop, :, :)), kernelSigmaArray, kernelSizeArray));
                        else
                            convolvedSlab = imgaussianAnisotropy(primaryDataArray{currentCamera, 1}(xSlabStart:xSlabStop, :, :), kernelSigmaArray, kernelSizeArray);
                        end;
                        if i == 1
                            gaussArray{currentCamera}(1:(xSlabStop - splittingMargin), :, :) = convolvedSlab(1:(end - splittingMargin), :, :);
                        elseif i == splitting
                            gaussArray{currentCamera}((xSlabStart + splittingMargin):end, :, :) = convolvedSlab((1 + splittingMargin):end, :, :);
                        else % i > 1 && i < splitting
                            gaussArray{currentCamera}((xSlabStart + splittingMargin):(xSlabStop - splittingMargin), :, :) = convolvedSlab((1 + splittingMargin):(end - splittingMargin), :, :);
                        end;
                        clear convolvedSlab;
                    end;
                else
                    if preciseGauss
                        gaussArray{currentCamera} = uint16(imgaussianAnisotropy(double(primaryDataArray{currentCamera, 1}), kernelSigmaArray, kernelSizeArray));
                    else
                        gaussArray{currentCamera} = imgaussianAnisotropy(primaryDataArray{currentCamera, 1}, kernelSigmaArray, kernelSizeArray);
                    end;
                end;
                
                if ~reducedIO
                    writeImage(gaussArray{currentCamera}, gaussName);
                end;
            else
                if verbose == 2
                    disp(['reading gauss-convolved image stack with ' num2str(zSize) ' planes']);
                end;
                gaussArray{currentCamera} = readImage(gaussName);
            end;
            
            if processingMode == 2
                if maskMinimum(1) == 0
                    for i = 1:splitting
                        xSlabStart = round((i - 1) * xSize / splitting + 1);
                        xSlabStop  = round(i * xSize / splitting);
                        temporaryArray = gaussArray{currentCamera}(xSlabStart:xSlabStop, :, :);
                        if maskMinimum(1) == 0
                            if i == 1
                                minIntensity = min(temporaryArray(:));
                            else
                                minIntensity = min(minIntensity, min(temporaryArray(:)));
                            end;
                        end;
                    end;
                    clear temporaryArray;
                else
                    minIntensity = prctile(gaussArray{currentCamera}(1:maskMinimum(2):end), maskMinimum(1));
                end;
                
                referenceMinIntensity = max(referenceMinIntensity, minIntensity);
            end;
            
        else % image volume has already been segmented during pre-processing
            
            if processingMode == 2
                if verbose == 2
                    disp('reading stack slice mask and background information');
                end;
                
                mask2Name = [inputFolder '/' header '.xyMask' inputExtension];
                
                if flipHFlag && c == cameras(end)
                    sliceArray{find(cameras == c, 1)} = fliplr(readImage(mask2Name));
                else
                    sliceArray{find(cameras == c, 1)} = readImage(mask2Name);
                end;
                
                if flipVFlag && c == cameras(end)
                    sliceArray{find(cameras == c, 1)} = flipud(sliceArray{find(cameras == c, 1)});
                end;
                
                mask2Name = [outputHeader '_CM' num2str(c, '%.2d') '_CHN' num2str(channels(1), '%.2d') '.xyMask' outputExtension];
                writeImage(sliceArray{find(cameras == c, 1)}, mask2Name);
                
                minIntensityName = [inputFolder '/' header '.minIntensity.mat'];
                load(minIntensityName, 'minIntensity');
                referenceMinIntensity = max(referenceMinIntensity, minIntensity(1));
            else
                if verbose == 2
                    disp('estimating stack slice mask and background information');
                end;
                
                mask2Name = [outputHeader '_CM' num2str(c, '%.2d') '_CHN' num2str(channels(1), '%.2d') '_CHN' num2str(channels(2), '%.2d') '.xyMask' outputExtension];
                mask = primaryDataArray{currentCamera} > 0;
                
                sliceMask = zeros(xSize, ySize, 'uint16');
                for i = 1:splitting
                    xSlabStart = round((i - 1) * xSize / splitting + 1);
                    xSlabStop  = round(i * xSize / splitting);
                    coordinateMask = repmat(reshape(1:zSize, [1 1 zSize]), [(xSlabStop - xSlabStart + 1) size(mask, 2) 1]);
                    coordinateMask(mask(xSlabStart:xSlabStop, :, :) == 0) = NaN;
                    sliceMask(xSlabStart:xSlabStop, :) = uint16(round(squeeze(nanmean(coordinateMask, 3))));
                end;
                
                clear mask coordinateMask;
                
                writeImage(sliceMask, mask2Name);
                
                sliceArray{find(cameras == c, 1)} = sliceMask;
                
                clear sliceMask;
                
                referenceMinIntensity = 0;
            end;
            
        end;
        
        if verbose == 2
            disp(' ');
        end;
    end;
    
    if processingMode == 2
        referenceMinIntensityName = [outputString '.referenceMinIntensity.mat'];
        save(referenceMinIntensityName, 'referenceMinIntensity');
        
        minIntensity = referenceMinIntensity;
    else
        if correction(1) == 1 || correction(1) == 2
            minIntensity = 0;
        else
            minIntensity = referenceMinIntensity;
        end;
    end;
    
    if dataType == 0
        for c = cameras
            if verbose == 2
                disp('--');
                disp(['processing camera ' num2str(c)]);
                disp('--');
            end;
            
            if processingMode == 0
                mask3Name = [outputHeader '_CM' num2str(c, '%.2d') '_CHN' num2str(channels(1), '%.2d') '_CHN' num2str(channels(2), '%.2d') '.mask3D' outputExtension];
                mask2Name = [outputHeader '_CM' num2str(c, '%.2d') '_CHN' num2str(channels(1), '%.2d') '_CHN' num2str(channels(2), '%.2d') '.mask2D' outputExtension];
            else
                mask3Name = [outputHeader '_CM' num2str(c, '%.2d') '_CHN' num2str(channels(1), '%.2d') '.mask3D' outputExtension];
                mask2Name = [outputHeader '_CM' num2str(c, '%.2d') '_CHN' num2str(channels(1), '%.2d') '.mask2D' outputExtension];
            end;
            
            cameraSlot = find(cameras == c, 1);
            
            if exist(mask3Name, 'file') ~= 2 || enforceFlag(16)
                intensityStatistics = zeros(splitting, 2);
                for i = 1:splitting
                    xSlabStart = round((i - 1) * xSize / splitting + 1);
                    xSlabStop  = round(i * xSize / splitting);
                    temporaryArray = gaussArray{cameraSlot}(xSlabStart:xSlabStop, :, :);
                    temporaryArray = temporaryArray(temporaryArray > minIntensity);
                    intensityStatistics(i, 1) = sum(temporaryArray);
                    intensityStatistics(i, 2) = size(temporaryArray, 1);
                end;
                meanIntensity = sum(intensityStatistics(:, 1)) / sum(intensityStatistics(:, 2));
                clear temporaryArray;
                
                level = minIntensity + (meanIntensity - minIntensity) * maskFactor;
                threshold = round(xSize * ySize * zSize * fraction);
                
                if verbose == 2
                    if fraction > 0
                        disp(['thresholding gauss-convolved image stack using level ' num2str(round(level)) ' and size ' num2str(threshold)]);
                    else
                        disp(['thresholding gauss-convolved image stack using level ' num2str(round(level))]);
                    end;
                end;
                mask = gaussArray{cameraSlot} > level;
                if fraction > 0
                    mask = bwareaopen(mask, threshold);
                end;
                
                if ~reducedIO
                    writeImage(uint16(mask), mask3Name);
                end;
            else
                if verbose == 2
                    disp(['reading thresholded image stack with ' num2str(zSize) ' planes']);
                end;
                mask = readImage(mask3Name);
            end;
            
            if exist(mask2Name, 'file') ~= 2 || enforceFlag(17)
                if verbose == 2
                    disp('computing stack slice mask');
                end;
                
                sliceMask = zeros(xSize, ySize, 'uint16');
                for i = 1:splitting
                    xSlabStart = round((i - 1) * xSize / splitting + 1);
                    xSlabStop  = round(i * xSize / splitting);
                    coordinateMask = repmat(reshape(1:zSize, [1 1 zSize]), [(xSlabStop - xSlabStart + 1) size(mask, 2) 1]);
                    coordinateMask(mask(xSlabStart:xSlabStop, :, :) == 0) = NaN;
                    sliceMask(xSlabStart:xSlabStop, :) = uint16(round(squeeze(nanmean(coordinateMask, 3))));
                end;
                
                clear coordinateMask;
                
                writeImage(sliceMask, mask2Name);
            else
                if verbose == 2
                    disp('reading stack slice mask');
                end;
                sliceMask = readImage(mask2Name);
            end;
            
            sliceArray{cameraSlot} = sliceMask;
            
            clear mask;
            
            if verbose == 2
                disp(' ');
            end;
        end;
    end;
    
    clear gaussArray;
    
    if verbose == 2
        disp('--');
        disp(['processing slicing data for cameras ' num2str(cameras(1)) ' and ' num2str(cameras(2))]);
        disp('--');
    end;
    
    if verbose == 2
        disp('determining average slicing topology');
    end;
    
    if maskFusion == 0
        % consider only regions that exist in both masks
        overlap = (sliceArray{1} > 0) & (sliceArray{2} > 0);
        averageMask = uint16((double(sliceArray{1}) .* double(overlap) + double(sliceArray{2}) .* double(overlap)) ./ 2);
    else
        % consider regions that exist in either of the two masks
        overlap = (sliceArray{1} > 0) & (sliceArray{2} > 0);
        averageMask = uint16((double(sliceArray{1}) .* double(overlap) + double(sliceArray{2}) .* double(overlap)) ./ 2);
        averageMask = averageMask + ...
            uint16(double(sliceArray{1}) .* double(sliceArray{1} > 0) .* double(averageMask == 0)) + ...
            uint16(double(sliceArray{2}) .* double(sliceArray{2} > 0) .* double(averageMask == 0));
    end;
    
    localAnomalies = sum(averageMask(:) > (zSize - blending(2))) + sum(averageMask(averageMask(:) ~= 0) < blending(2));
    if localAnomalies > 0
        if verbose == 2
            disp(['removing ' num2str(localAnomalies) ' mask anomalies']);
        end;
        
        averageMask(averageMask > (zSize - blending(2))) = 0;
        averageMask(averageMask < blending(2)) = 0;
    else
        if verbose == 2
            disp('no mask anomalies detected');
        end;
    end;
    
    if fusionType == 1
        if transitions(2) == 0
            averageMask(averageMask > 0) = round(zSize / 2);
        else
            averageMask(averageMask > 0) = transitions(2);
        end;
    end;
    
    averageMaskName = [outputString '.mask' outputExtension];
    writeImage(averageMask, averageMaskName);
    
    minMask = min(averageMask(averageMask > 0));
    maxMask = max(averageMask(:));
    
    lowerBound = double(minMask) - double(slabSizes(2));
    if lowerBound < 1
        lowerSlabSize = slabSizes(2) + lowerBound - 1;
    else
        lowerSlabSize = slabSizes(2);
    end;
    
    upperBound = double(maxMask) + double(slabSizes(2)) - double(zSize);
    if upperBound > 0
        upperSlabSize = slabSizes(2) - upperBound;
    else
        upperSlabSize = slabSizes(2);
    end;
    
    finalSlabSize = lowerSlabSize + upperSlabSize + 1;
    
    dataSlice1 = zeros(xSize, ySize, finalSlabSize, 'uint16');
    dataSlice2 = zeros(xSize, ySize, finalSlabSize, 'uint16');
    for y = 1:ySize
        for x = 1:xSize
            if averageMask(x, y) > 0
                currentIndexArray = (averageMask(x, y) - lowerSlabSize):(averageMask(x, y) + upperSlabSize);
                dataSlice1(x, y, :) = primaryDataArray{1, 1}(x, y, currentIndexArray);
                dataSlice2(x, y, :) = primaryDataArray{2, 1}(x, y, currentIndexArray);
            end;
        end;
    end;
    
    if processingMode == 0
        dataSlice1Name = [outputHeader '_CM' num2str(cameras(1), '%.2d') '_CHN' num2str(channels(1), '%.2d') '_CHN' num2str(channels(2), '%.2d') '.dataSlice' outputExtension];
        dataSlice2Name = [outputHeader '_CM' num2str(cameras(2), '%.2d') '_CHN' num2str(channels(1), '%.2d') '_CHN' num2str(channels(2), '%.2d') '.dataSlice' outputExtension];
    else
        dataSlice1Name = [outputHeader '_CM' num2str(cameras(1), '%.2d') '_CHN' num2str(channels(1), '%.2d') '.dataSlice' outputExtension];
        dataSlice2Name = [outputHeader '_CM' num2str(cameras(2), '%.2d') '_CHN' num2str(channels(1), '%.2d') '.dataSlice' outputExtension];
    end;
    
    if processingMode == 0 && (correction(1) == 1 || correction(1) == 2)
        intensityOffset = 0;
    else
        backgroundArray1 = dataSlice1(1:subSampling(1):end);
        backgroundArray2 = dataSlice2(1:subSampling(1):end);
        intensityOffset = prctile(cat(2, backgroundArray1(backgroundArray1 > 0), backgroundArray2(backgroundArray2 > 0)), percentile);
        clear backgroundArray1 backgroundArray2;
        
        dataSlice1 = dataSlice1 - intensityOffset;
        dataSlice2 = dataSlice2 - intensityOffset;
    end;
    
    if medianFilter > 0
        
        gaussFilterSizeArray  = [gaussFilter(1) max(1, gaussFilter(1) / scaling)];
        gaussFilterSigmaArray = [gaussFilter(2) max(1, gaussFilter(2) / scaling)];
        medianFilterArray = [medianFilter max(1, round(medianFilter / scaling))];
        
        for p = 1:finalSlabSize
            if gaussFilter(1) == 0
                dataSlice1(:, :, p) = dataSlice1(:, :, p) - medfilt2(dataSlice1(:, :, p), medianFilterArray, 'symmetric');
                dataSlice2(:, :, p) = dataSlice2(:, :, p) - medfilt2(dataSlice2(:, :, p), medianFilterArray, 'symmetric');
            else
                dataSlice1(:, :, p) = uint16(imgaussianAnisotropy(double(dataSlice1(:, :, p)), gaussFilterSigmaArray, gaussFilterSizeArray)) - medfilt2(dataSlice1(:, :, p), medianFilterArray, 'symmetric');
                dataSlice2(:, :, p) = uint16(imgaussianAnisotropy(double(dataSlice2(:, :, p)), gaussFilterSigmaArray, gaussFilterSizeArray)) - medfilt2(dataSlice2(:, :, p), medianFilterArray, 'symmetric');
            end;
        end;
    end;
    
    if ~reducedIO || reducedIO == 2
        writeImage(dataSlice1, dataSlice1Name);
        writeImage(dataSlice2, dataSlice2Name);
    end;
    
    transformationName = [outputString '.transformation.mat'];
    
    if exist(transformationName, 'file') ~= 2 || enforceFlag(18)
        if verbose == 2
            disp(['transforming x-offsets ' num2str(xOffsets(1)) ' to ' num2str(xOffsets(end)) ' in ' num2str(length(xOffsets)) ...
                ' steps and y-offsets ' num2str(yOffsets(1)) ' to ' num2str(yOffsets(end)) ' in ' num2str(length(yOffsets)) ' steps']);
        end;
        
        intensityReference = sum(dataSlice1(:));
        
        for x = 1:length(xOffsets)
            translatedSlice = zeros(size(dataSlice2, 1), size(dataSlice2, 2), size(dataSlice2, 3));
            if xOffsets(x) >= 0
                translatedSlice((1 + xOffsets(x)):end, :, :) = dataSlice2(1:(end - xOffsets(x)), :, :);
            else
                translatedSlice(1:(end + xOffsets(x)), :, :) = dataSlice2((1 - xOffsets(x)):end, :, :);
            end;
            for y = 1:length(yOffsets)
                correlationSlice = zeros(size(dataSlice2, 1), size(dataSlice2, 2), size(dataSlice2, 3));
                if yOffsets(y) >= 0
                    correlationSlice(:, (1 + yOffsets(y)):end, :) = translatedSlice(:, 1:(end - yOffsets(y)), :);
                else
                    correlationSlice(:, 1:(end + yOffsets(y)), :) = translatedSlice(:, (1 - yOffsets(y)):end, :);
                end;
                intensities(x, y) = sum(correlationSlice(:));
                
                intensityProduct = double(dataSlice1) .* correlationSlice;
                scores(x, y, 3) = sum(intensityProduct(:)) / (intensityReference * intensities(x, y));
            end;
        end;
        
        if reducedIO == 0 || reducedIO == 2
            figure('Visible', 'off');
            imagesc(scores(:, :, 3));
            c = colorbar; set(c, 'FontSize', 14, 'LineWidth', 1.5);
            ylabel(c, 'correlation score');
            h = gca; set(h, 'FontSize', 14, 'LineWidth', 1.5);
            xlabel(h, 'y-offset (pixels)'); ylabel(h, 'x-offset (pixels)');
            set(h, 'XTick', [1 round(length(yOffsets) / 2) length(yOffsets)]);
            set(h, 'XTickLabel', yOffsets([1 round(length(yOffsets) / 2) length(yOffsets)]));
            set(h, 'YTick', [1 round(length(xOffsets) / 2) length(xOffsets)]);
            set(h, 'YTickLabel', xOffsets([1 round(length(xOffsets) / 2) length(xOffsets)]));
            currentFile = [outputString '.scores.png']; saveas(h, currentFile);
            currentFrame = imread(currentFile); imwrite(currentFrame, currentFile, 'png');
            close;
        else
            currentFile = [outputString '.scores.png'];
            imwrite(uint16(scores(:, :, 3) * ((2 ^ 16 - 1) / max(max(scores(:, :, 3))))), currentFile);
        end;
        
        onlyScores = scores(:, :, 3);
        bestScoreIndex = find(onlyScores == max(max(onlyScores)), 1);
        onlyXOffsets = scores(:, :, 1);
        onlyYOffsets = scores(:, :, 2);
        
        bestXOffset = onlyXOffsets(bestScoreIndex);
        bestYOffset = onlyYOffsets(bestScoreIndex);
        if verbose == 2
            disp(['results for coarse transformation: optimal x-offset = ' num2str(bestXOffset) ', optimal y-offset = ' num2str(bestYOffset)]);
        end;
        
        if verbose == 2
            disp('determining optimal transformation');
        end;
        
        fun = @(x)transformCamera(x, double(dataSlice1), double(dataSlice2));
        x0 = [bestXOffset bestYOffset 0]; % initial point: x0(1) = x-offset, x0(2) = y-offset, x0(3) = rotation around z in degrees
        optionsOpt = optimset('Display', 'off', 'TolFun', 1e-12, 'TolX', 1e-3, 'GradObj', 'off', 'LargeScale', 'off');
        stepSize = [1.0 1.0 0.1];
        
        if optimizer == 1
            [xSol, fval, exitflag] = fminunc(fun, x0, optionsOpt);    % uses approximation of Newton method
        elseif optimizer == 2
            [xSol, fval, exitflag] = fminsearch(fun, x0, optionsOpt); % uses Nelder-Mead simplex (direct search) method, slower
        elseif optimizer == 3
            [xSol, fval, exitflag] = fminuncFA(fun, x0,stepSize);     % uses gradient descent (by Fernando Amat)
        end;
        
        bestXOffset = xSol(1);
        bestYOffset = xSol(2);
        bestRotation = xSol(3);
        
        transformation = [bestXOffset bestYOffset bestRotation];
        save(transformationName, 'transformation');
        
        if verbose == 2
            disp(['results for final transformation: optimal x-offset = ' num2str(bestXOffset) ', optimal y-offset = ' num2str(bestYOffset) ', optimal rotation angle = ' num2str(bestRotation)]);
        end;
    else
        if verbose == 2
            disp('reading optimal transformation');
        end;
        
        load(transformationName);
        bestXOffset = transformation(1);
        bestYOffset = transformation(2);
        bestRotation = transformation(3);
        
        if verbose == 2
            disp(['results for final transformation: optimal x-offset = ' num2str(bestXOffset) ', optimal y-offset = ' num2str(bestYOffset) ', optimal rotation angle = ' num2str(bestRotation)]);
        end;
    end;
    
    if processingMode == 0
        transformedSliceName = [outputHeader '_CM' num2str(cameras(2)) '_CHN' num2str(channels(1), '%.2d') '_CHN' num2str(channels(2), '%.2d') '.transformedSlice' outputExtension];
    else
        transformedSliceName = [outputHeader '_CM' num2str(cameras(2), '%.2d') '_CHN' num2str(channels(1), '%.2d') '.transformedSlice' outputExtension];
    end;
    
    if (~reducedIO || reducedIO == 2) && exist(transformedSliceName, 'file') ~= 2
        
        [XI YI] = meshgrid(1:size(dataSlice2, 1), 1:size(dataSlice2, 2));
        
        RR = [ cosd(bestRotation) sind(bestRotation);...
            -sind(bestRotation) cosd(bestRotation)];
        cc = [(size(dataSlice2, 1) + 1) / 2.0 (size(dataSlice2, 2) + 1) / 2.0];
        XI = XI' - cc(1);
        YI = YI' - cc(2);
        XZaux = (RR * [XI(:) YI(:)]')';
        XI = reshape(XZaux(:, 1) + cc(1), size(XI));
        YI = reshape(XZaux(:, 2) + cc(2), size(YI));
        
        XI = XI - bestXOffset;
        YI = YI - bestYOffset;
        
        maskPos = find(XI < 1 | YI < 1 | XI > size(dataSlice2, 1) | YI > size(dataSlice2, 2));
        maskTR = true(size(dataSlice2, 1), size(dataSlice2, 2));
        maskTR(maskPos) = false;
        
        correlationSlice = repmat(maskTR, [1 1 size(dataSlice2, 3)]) .* fInterpolate(double(dataSlice2), YI, XI, 'cubic');
        
        writeImage(uint16(correlationSlice), transformedSliceName);
    end;
    
    if verbose == 2
        disp(' ');
    end;
    
    if verbose == 2
        disp('--');
        disp(['transforming camera ' num2str(cameras(2)) ' data']);
        disp('--');
    end;
    
    if processingMode == 0
        transformedStackName = [outputHeader '_CM' num2str(cameras(2), '%.2d') '_CHN' num2str(channels(1), '%.2d') '_CHN' num2str(channels(2), '%.2d') '.transformedStack' outputExtension];
    else
        transformedStackName = [outputHeader '_CM' num2str(cameras(2), '%.2d') '_CHN' num2str(channels(1), '%.2d') '.transformedStack' outputExtension];
    end;
    
    if exist(transformedStackName, 'file') ~= 2 || enforceFlag(19)
        if verbose == 2
            disp('transforming image stack');
        end;
        
        stackSlice = primaryDataArray{2, 1}(:, :, 1);
        
        [XI YI] = meshgrid(1:size(stackSlice, 1), 1:size(stackSlice, 2));
        
        RR = [ cosd(bestRotation) sind(bestRotation);...
            -sind(bestRotation) cosd(bestRotation)];
        cc = [(size(stackSlice, 1) + 1) / 2.0 (size(stackSlice, 2) + 1) / 2.0];
        XI = XI' - cc(1);
        YI = YI' - cc(2);
        XZaux = (RR * [XI(:) YI(:)]')';
        XI = reshape(XZaux(:, 1) + cc(1), size(XI));
        YI = reshape(XZaux(:, 2) + cc(2), size(YI));
        
        XI = XI - bestXOffset;
        YI = YI - bestYOffset;
        
        maskPos = find(XI < 1 | YI < 1 | XI > size(stackSlice, 1) | YI > size(stackSlice, 2));
        maskTR = true(size(stackSlice, 1), size(stackSlice, 2));
        maskTR(maskPos) = false;
        
        transformedStack = zeros(xSize, ySize, zSize, 'uint16');
        for i = 1:splitting
            zSlabStart = round((i - 1) * zSize / splitting + 1);
            zSlabStop  = round(i * zSize / splitting);
            transformedStack(:, :, zSlabStart:zSlabStop) = ...
                uint16(bsxfun(@times, maskTR, fInterpolate(double(primaryDataArray{2, 1}(:, :, zSlabStart:zSlabStop)), YI, XI, 'cubic')));
        end;
        
        if ~reducedIO
            writeImage(transformedStack, transformedStackName);
        end;
    else
        if verbose == 2
            disp('reading transformed image stack');
        end;
        
        transformedStack = readImage(transformedStackName);
    end;
    
    primaryDataArray{2, 1} = transformedStack;
    clear transformedStack;
    
    if verbose == 2
        disp(' ');
    end;
    
    time = toc;
    if verbose == 1
        disp(['***  camera alignment completed in ' num2str(floor(floor(time / 60) / 60), '%.2d') ':' num2str(mod(floor(time / 60), 60), '%.2d') ':' num2str(round(mod(time, 60)), '%.2d')]);
    elseif verbose == 2
        disp(['*** camera alignment completed in ' num2str(floor(floor(time / 60) / 60), '%.2d') ':' num2str(mod(floor(time / 60), 60), '%.2d') ':' num2str(round(mod(time, 60)), '%.2d')]);
    end;
    
    if verbose == 2
        disp(' ');
    end;
    
    %% fuseCameras.m
    
    tic;
    
    if dataType == 1
        
        if processingMode == 2
            mask2Name = [inputFolder '/' inputHeader '_CM' num2str(cameras(1), '%.2d') '_CHN' num2str(channels(1), '%.2d') '.xyMask' inputExtension];
        else
            mask2Name = [outputHeader '_CM' num2str(cameras(1), '%.2d') '_CHN' num2str(channels(1), '%.2d') '_CHN' num2str(channels(2), '%.2d') '.xyMask' outputExtension];
        end;
        sliceArray{1} = readImage(mask2Name);
        
        if processingMode == 2
            mask2Name = [inputFolder '/' inputHeader '_CM' num2str(cameras(2), '%.2d') '_CHN' num2str(channels(1), '%.2d') '.xyMask' inputExtension];
        else
            mask2Name = [outputHeader '_CM' num2str(cameras(2), '%.2d') '_CHN' num2str(channels(1), '%.2d') '_CHN' num2str(channels(2), '%.2d') '.xyMask' outputExtension];
        end;
        if processingMode == 2 && flipHFlag
            sliceArray{2} = fliplr(readImage(mask2Name));
        else
            sliceArray{2} = readImage(mask2Name);
        end;
        if processingMode == 2 && flipVFlag
            sliceArray{2} = flipud(sliceArray{2});
        end;
        
        transformationName = [outputString '.transformation.mat'];
        load(transformationName, 'transformation');
        bestXOffset = transformation(1);
        bestYOffset = transformation(2);
        bestRotation = transformation(3);
        
        [XI YI] = meshgrid(1:size(sliceArray{2}, 1), 1:size(sliceArray{2}, 2));
        
        RR = [ cosd(bestRotation) sind(bestRotation);...
            -sind(bestRotation) cosd(bestRotation)];
        cc = [(size(sliceArray{2}, 1) + 1) / 2.0 (size(sliceArray{2}, 2) + 1) / 2.0];
        XI = XI' - cc(1);
        YI = YI' - cc(2);
        XZaux = (RR * [XI(:) YI(:)]')';
        XI = reshape(XZaux(:, 1) + cc(1), size(XI));
        YI = reshape(XZaux(:, 2) + cc(2), size(YI));
        
        XI = XI - bestXOffset;
        YI = YI - bestYOffset;
        
        maskPos = find(XI < 1 | YI < 1 | XI > size(sliceArray{2}, 1) | YI > size(sliceArray{2}, 2));
        maskTR = true(size(sliceArray{2}, 1), size(sliceArray{2}, 2));
        maskTR(maskPos) = false;
        
        sliceArray{2} = uint16(repmat(maskTR, [1 1 size(sliceArray{2}, 3)]) .* fInterpolate(double(sliceArray{2}), YI, XI, 'nearest'));
        
        if processingMode == 2
            transformedMask2Name = [outputHeader '_CM' num2str(cameras(2), '%.2d') '_CHN' num2str(channels(1), '%.2d') '.xyMaskTransformed' outputExtension];
        else
            transformedMask2Name = [outputHeader '_CM' num2str(cameras(2), '%.2d') '_CHN' num2str(channels(1), '%.2d') '_CHN' num2str(channels(2), '%.2d') '.xyMaskTransformed' outputExtension];
        end;
        writeImage(sliceArray{2}, transformedMask2Name);
        
    else
        
        if processingMode == 0
            mask2Name = [outputHeader '_CM' num2str(cameras(1), '%.2d') '_CHN' num2str(channels(1), '%.2d') '_CHN' num2str(channels(2), '%.2d') '.mask2D' outputExtension];
        else
            mask2Name = [outputHeader '_CM' num2str(cameras(1), '%.2d') '_CHN' num2str(channels(1), '%.2d') '.mask2D' outputExtension];
        end;
        sliceArray{1} = readImage(mask2Name);
        sliceArray{2} = [];
        
        if verbose == 2
            disp('--');
            disp(['preparing data for camera ' num2str(cameras(2))]);
            disp('--');
        end;
        
        if processingMode == 0
            gaussName = [outputHeader '_CM' num2str(cameras(2), '%.2d') '_CHN' num2str(channels(1), '%.2d') '_CHN' num2str(channels(2), '%.2d') '.transformedGauss' outputExtension];
        else
            gaussName = [outputHeader '_CM' num2str(cameras(2), '%.2d') '_CHN' num2str(channels(1), '%.2d') '.transformedGauss' outputExtension];
        end;
        
        if exist(gaussName, 'file') ~= 2 || enforceFlag(20)
            if verbose == 2
                disp(['gauss convolution with kernel size ' num2str(kernelSize) ' and sigma ' num2str(kernelSigma)]);
            end;
            
            kernelSizeArray  = [kernelSize  kernelSize  max(1, kernelSize / scaling)];
            kernelSigmaArray = [kernelSigma kernelSigma max(1, kernelSigma / scaling)];
            
            if splitting > 1
                gaussStack = zeros(xSize, ySize, zSize, 'uint16');
                
                splittingMargin = 2 * kernelSize;
                
                for i = 1:splitting
                    xSlabStart = max(1, round((i - 1) * xSize / splitting + 1 - splittingMargin));
                    xSlabStop = min(xSize, round(i * xSize / splitting + splittingMargin));
                    if preciseGauss
                        convolvedSlab = uint16(imgaussianAnisotropy(double(primaryDataArray{2, 1}(xSlabStart:xSlabStop, :, :)), kernelSigmaArray, kernelSizeArray));
                    else
                        convolvedSlab = imgaussianAnisotropy(primaryDataArray{2, 1}(xSlabStart:xSlabStop, :, :), kernelSigmaArray, kernelSizeArray);
                    end;
                    if i == 1
                        gaussStack(1:(xSlabStop - splittingMargin), :, :) = convolvedSlab(1:(end - splittingMargin), :, :);
                    elseif i == splitting
                        gaussStack((xSlabStart + splittingMargin):end, :, :) = convolvedSlab((1 + splittingMargin):end, :, :);
                    else % i > 1 && i < splitting
                        gaussStack((xSlabStart + splittingMargin):(xSlabStop - splittingMargin), :, :) = convolvedSlab((1 + splittingMargin):(end - splittingMargin), :, :);
                    end;
                    clear convolvedSlab;
                end;
            else
                if preciseGauss
                    gaussStack = uint16(imgaussianAnisotropy(double(primaryDataArray{2, 1}), kernelSigmaArray, kernelSizeArray));
                else
                    gaussStack = imgaussianAnisotropy(primaryDataArray{2, 1}, kernelSigmaArray, kernelSizeArray);
                end;
            end;
            
            if ~reducedIO
                writeImage(gaussStack, gaussName);
            end;
        else
            if verbose == 2
                disp(['reading gauss-convolved image stack with ' num2str(zSize) ' planes']);
            end;
            gaussStack = readImage(gaussName);
        end;
        
        if verbose == 2
            disp(' ');
        end;
        
        if processingMode == 0
            mask3Name = [outputHeader '_CM' num2str(cameras(2), '%.2d') '_CHN' num2str(channels(1), '%.2d') '_CHN' num2str(channels(2), '%.2d') '.transformedMask3D' outputExtension];
            mask2Name = [outputHeader '_CM' num2str(cameras(2), '%.2d') '_CHN' num2str(channels(1), '%.2d') '_CHN' num2str(channels(2), '%.2d') '.transformedMask2D' outputExtension];
        else
            mask3Name = [outputHeader '_CM' num2str(cameras(2), '%.2d') '_CHN' num2str(channels(1), '%.2d') '.transformedMask3D' outputExtension];
            mask2Name = [outputHeader '_CM' num2str(cameras(2), '%.2d') '_CHN' num2str(channels(1), '%.2d') '.transformedMask2D' outputExtension];
        end;
        
        if exist(mask3Name, 'file') ~= 2 || enforceFlag(21)
            if processingMode == 0 && (correction(1) == 1 || correction(1) == 2)
                intensityThreshold = 0;
            else
                intensityThreshold =  referenceMinIntensity;
            end;
            intensityStatistics = zeros(splitting, 2);
            for i = 1:splitting
                xSlabStart = round((i - 1) * xSize / splitting + 1);
                xSlabStop  = round(i * xSize / splitting);
                temporaryArray = gaussStack(xSlabStart:xSlabStop, :, :);
                temporaryArray = temporaryArray(temporaryArray > intensityThreshold);
                intensityStatistics(i, 1) = sum(temporaryArray);
                intensityStatistics(i, 2) = size(temporaryArray, 1);
            end;
            meanIntensity = sum(intensityStatistics(:, 1)) / sum(intensityStatistics(:, 2));
            clear temporaryArray;
            
            level = minIntensity + (meanIntensity - minIntensity) * maskFactor; % minIntensity propagates from alignCameras.m
            threshold = round(xSize * ySize * zSize * fraction);
            
            if verbose == 2
                if fraction > 0
                    disp(['thresholding gauss-convolved image stack using level ' num2str(round(level)) ' and size ' num2str(threshold)]);
                else
                    disp(['thresholding gauss-convolved image stack using level ' num2str(round(level))]);
                end;
            end;
            mask = gaussStack > level;
            
            clear gaussStack;
            
            if fraction > 0
                mask = bwareaopen(mask, threshold);
            end;
            
            if ~reducedIO
                writeImage(uint16(mask), mask3Name);
            end;
        else
            if verbose == 2
                disp(['reading thresholded image stack with ' num2str(zSize) ' planes']);
            end;
            
            clear gaussStack;
            
            mask = readImage(mask3Name);
        end;
        
        if exist(mask2Name, 'file') ~= 2 || enforceFlag(22)
            if verbose == 2
                disp('computing stack slice mask');
            end;
            
            sliceMask = zeros(xSize, ySize, 'uint16');
            for i = 1:splitting
                xSlabStart = round((i - 1) * xSize / splitting + 1);
                xSlabStop  = round(i * xSize / splitting);
                coordinateMask = repmat(reshape(1:zSize, [1 1 zSize]), [(xSlabStop - xSlabStart + 1) size(mask, 2) 1]);
                coordinateMask(mask(xSlabStart:xSlabStop, :, :) == 0) = NaN;
                sliceMask(xSlabStart:xSlabStop, :) = uint16(round(squeeze(nanmean(coordinateMask, 3))));
            end;
            
            clear coordinateMask;
            
            writeImage(sliceMask, mask2Name);
        else
            if verbose == 2
                disp('reading stack slice mask');
            end;
            sliceMask = readImage(mask2Name);
        end;
        
        clear mask;
        
        sliceArray{2} = sliceMask;
        
        if verbose == 2
            disp(' ');
        end;
        
    end;
    
    if verbose == 2
        disp('--');
        disp(['processing slicing data for cameras ' num2str(cameras(1)) ' and ' num2str(cameras(2))]);
        disp('--');
    end;
    
    if verbose == 2
        disp('determining average slicing topology');
    end;
    
    if maskFusion == 0
        % consider only regions that exist in both masks
        overlap = (sliceArray{1} > 0) & (sliceArray{2} > 0);
        averageMask = uint16((double(sliceArray{1}) .* double(overlap) + double(sliceArray{2}) .* double(overlap)) ./ 2);
    else
        % consider regions that exist in either of the two masks
        overlap = (sliceArray{1} > 0) & (sliceArray{2} > 0);
        averageMask = uint16((double(sliceArray{1}) .* double(overlap) + double(sliceArray{2}) .* double(overlap)) ./ 2);
        averageMask = averageMask + ...
            uint16(double(sliceArray{1}) .* double(sliceArray{1} > 0) .* double(averageMask == 0)) + ...
            uint16(double(sliceArray{2}) .* double(sliceArray{2} > 0) .* double(averageMask == 0));
    end;
    
    localAnomalies = sum(averageMask(:) > (zSize - blending(2))) + sum(averageMask(averageMask(:) ~= 0) < blending(2));
    if localAnomalies > 0
        if verbose == 2
            disp(['removing ' num2str(localAnomalies) ' mask anomalies']);
        end;
        
        averageMask(averageMask > (zSize - blending(2))) = 0;
        averageMask(averageMask < blending(2)) = 0;
    else
        if verbose == 2
            disp('no mask anomalies detected');
        end;
    end;
    
    if fusionType == 1
        if transitions(2) == 0
            averageMask(averageMask > 0) = round(zSize / 2);
        else
            averageMask(averageMask > 0) = transitions(2);
        end;
    end;
    
    averageMaskName = [outputString '.fusionMask' outputExtension];
    writeImage(averageMask, averageMaskName);
    
    if correction(2) == 1 || correction(2) == 2
        if processingMode == 0 && (correction(1) == 1 || correction(1) == 2)
            background = 0;
        else
            if dataType == 1 && processingMode == 2
                minIntensityName = [inputFolder '/' inputHeader '_CM' num2str(cameras(1), '%.2d') '_CHN' num2str(channels(1), '%.2d') '.minIntensity.mat'];
                load(minIntensityName, 'minIntensity');
                backgroundIntensity1 = minIntensity(end);
                
                minIntensityName = [inputFolder '/' inputHeader '_CM' num2str(cameras(2), '%.2d') '_CHN' num2str(channels(1), '%.2d') '.minIntensity.mat'];
                load(minIntensityName, 'minIntensity');
                backgroundIntensity2 = minIntensity(end);
            elseif dataType == 1 && processingMode == 0
                background = 0;
            else % dataType == 0
                backgroundArray1 = primaryDataArray{1, 1}(1:subSampling(2):end);
                backgroundArray2 = primaryDataArray{2, 1}(1:subSampling(2):end);
                background = prctile(cat(2, backgroundArray1(backgroundArray1 > 0), backgroundArray2(backgroundArray2 > 0)), percentile);
                clear backgroundArray1 backgroundArray2;
            end;
        end;
        
        if correction(2) == 1
            if verbose == 2
                disp('analyzing intensity difference');
            end;
            
            minMask = min(averageMask(averageMask > 0));
            maxMask = max(averageMask(:));
            
            lowerBound = double(minMask) - double(intSizes(2));
            if lowerBound < 1
                lowerSlabSize = intSizes(2) + lowerBound - 1;
            else
                lowerSlabSize = intSizes(2);
            end;
            
            upperBound = double(maxMask) + double(intSizes(2)) - double(zSize);
            if upperBound > 0
                upperSlabSize = intSizes(2) - upperBound;
            else
                upperSlabSize = intSizes(2);
            end;
            
            finalSlabSize = lowerSlabSize + upperSlabSize + 1;
            
            dataSlice1 = zeros(xSize, zSize, finalSlabSize, 'uint16');
            dataSlice2 = zeros(xSize, zSize, finalSlabSize, 'uint16');
            for y = 1:ySize
                for x = 1:xSize
                    if averageMask(x, y) > 0
                        currentIndexArray = (averageMask(x, y) - lowerSlabSize):(averageMask(x, y) + upperSlabSize);
                        dataSlice1(x, y, :) = primaryDataArray{1, 1}(x, y, currentIndexArray);
                        dataSlice2(x, y, :) = primaryDataArray{2, 1}(x, y, currentIndexArray);
                    end;
                end;
            end;
            
            if dataType == 1 && processingMode == 2
                dataSlice1 = dataSlice1 - backgroundIntensity1;
                dataSlice2 = dataSlice2 - backgroundIntensity2;
            elseif dataType == 0
                dataSlice1 = dataSlice1 - background;
                dataSlice2 = dataSlice2 - background;
            end;
            
            if processingMode == 0
                dataSlice1Name = [outputHeader '_CM' num2str(cameras(1), '%.2d') '_CHN' num2str(channels(1), '%.2d') '_CHN' num2str(channels(2), '%.2d') '.fusionDataSlice' outputExtension];
                dataSlice2Name = [outputHeader '_CM' num2str(cameras(2), '%.2d') '_CHN' num2str(channels(1), '%.2d') '_CHN' num2str(channels(2), '%.2d') '.fusionDataSlice' outputExtension];
            else
                dataSlice1Name = [outputHeader '_CM' num2str(cameras(1), '%.2d') '_CHN' num2str(channels(1), '%.2d') '.fusionDataSlice' outputExtension];
                dataSlice2Name = [outputHeader '_CM' num2str(cameras(2), '%.2d') '_CHN' num2str(channels(1), '%.2d') '.fusionDataSlice' outputExtension];
            end;
            
            if ~reducedIO || reducedIO == 2
                writeImage(dataSlice1, dataSlice1Name);
                writeImage(dataSlice2, dataSlice2Name);
            end;
            
            intensityList1 = double(dataSlice1(:));
            intensitySum1 = sum(intensityList1(intensityList1 > 0));
            intensityList2 = double(dataSlice2(:));
            intensitySum2 = sum(intensityList2(intensityList2 > 0));
            
            if intensitySum1 > intensitySum2
                correctionFactor = intensitySum1 / intensitySum2;
                correctionFlag = 2;
            else
                correctionFactor = intensitySum2 / intensitySum1;
                correctionFlag = 1;
            end;
            
            if dataType == 1 && processingMode == 2
                intensityCorrection = [double(backgroundIntensity1) double(backgroundIntensity2) double(intensitySum1) double(intensitySum2) double(correctionFactor) double(correctionFlag)];
            else
                intensityCorrection = [double(background) double(intensitySum1) double(intensitySum2) double(correctionFactor) double(correctionFlag)];
            end;
            intensityCorrectionName = [outputString '.intensityCorrection.mat'];
            save(intensityCorrectionName, 'intensityCorrection');
        else
            if correction(4) > 1
                correctionFactor = correction(4);
                correctionFlag = 2;
            else
                correctionFactor = 1 / correction(4);
                correctionFlag = 1;
            end;
        end;
        
        if processingMode == 0
            correctedStack1Name = [outputHeader '_CM' num2str(cameras(1), '%.2d') '_CHN' num2str(channels(1), '%.2d') '_CHN' num2str(channels(2), '%.2d') '.correctedStack' outputExtension];
            correctedStack2Name = [outputHeader '_CM' num2str(cameras(2), '%.2d') '_CHN' num2str(channels(1), '%.2d') '_CHN' num2str(channels(2), '%.2d') '.correctedStack' outputExtension];
        else
            correctedStack1Name = [outputHeader '_CM' num2str(cameras(1), '%.2d') '_CHN' num2str(channels(1), '%.2d') '.correctedStack' outputExtension];
            correctedStack2Name = [outputHeader '_CM' num2str(cameras(2), '%.2d') '_CHN' num2str(channels(1), '%.2d') '.correctedStack' outputExtension];
        end;
        
        if exist(correctedStack1Name, 'file') ~= 2 || exist(correctedStack2Name, 'file') ~= 2 || enforceFlag(23)
            if verbose == 2
                disp('correcting image stacks');
            end;
            
            if dataType == 1 && processingMode == 2
                primaryDataArray{1, 1} = primaryDataArray{1, 1} - backgroundIntensity1;
                primaryDataArray{2, 1} = primaryDataArray{2, 1} - backgroundIntensity2;
            elseif dataType == 0
                primaryDataArray{1, 1} = primaryDataArray{1, 1} - background;
                primaryDataArray{2, 1} = primaryDataArray{2, 1} - background;
            end;
            primaryDataArray{1, 1}(primaryDataArray{1, 1} < 0) = 0;
            primaryDataArray{2, 1}(primaryDataArray{2, 1} < 0) = 0;
            
            if correctionFlag == 1
                primaryDataArray{1, 1} = primaryDataArray{1, 1} .* correctionFactor;
            else
                primaryDataArray{2, 1} = primaryDataArray{2, 1} .* correctionFactor;
            end;
            
            if ~reducedIO
                writeImage(primaryDataArray{1, 1}, correctedStack1Name);
                writeImage(primaryDataArray{2, 1}, correctedStack2Name);
            end;
        else
            if verbose == 2
                disp('reading intensity-corrected stacks');
            end;
            
            primaryDataArray{1, 1} = readImage(correctedStack1Name);
            primaryDataArray{2, 1} = readImage(correctedStack2Name);
        end;
    else
        if verbose == 2
            disp('skipping intensity correction');
        end;
    end;
    
    if fusionType == 0 || fusionType == 1
        stitchedStackName = [outputString '.stitchedStack' outputExtension];
        
        if exist(stitchedStackName, 'file') ~= 2 || enforceFlag(24)
            if verbose == 2
                disp('stitching corrected stacks');
            end;
            
            channelMask = bsxfun(@le, reshape(uint16(1:zSize), [1, 1, zSize]), averageMask);
            if frontFlag == 1
                fusedStack = bsxfun(@times, uint16(averageMask > 0), primaryDataArray{2, 1});
                fusedStack(channelMask) = primaryDataArray{1, 1}(channelMask);
            else
                fusedStack = bsxfun(@times, uint16(averageMask > 0), primaryDataArray{1, 1});
                fusedStack(channelMask) = primaryDataArray{2, 1}(channelMask);
            end;
            clear channelMask;
            
            if ~reducedIO
                writeImage(fusedStack, stitchedStackName);
            end;
        else
            if verbose == 2
                disp('reading stitched stack');
            end;
            
            fusedStack = readImage(stitchedStackName);
        end;
    end;
    
    fusedStackName = [outputString '.fusedStack' outputExtension];
    
    if exist(fusedStackName, 'file') ~= 2 || enforceFlag(25)
        if fusionType == 0 || fusionType == 1
            if verbose == 2
                disp('blending corrected stacks');
            end;
            
            weighting1Front = reshape((1:((0.5 - 1) / (blending(2) - 1)):0.5), [1 1 blending(2)]); % dominant fraction
            weighting2Front = reshape((0:((0.5 - 0) / (blending(2) - 1)):0.5), [1 1 blending(2)]); % fading fraction
            
            weighting1Back = reshape((0.5:((1 - 0.5) / (blending(2) - 1)):1), [1 1 blending(2)]); % dominant fraction
            weighting2Back = reshape((0.5:((0 - 0.5) / (blending(2) - 1)):0), [1 1 blending(2)]); % fading fraction
            
            if frontFlag == 1
                for y = 1:ySize
                    for x = 1:xSize
                        if averageMask(x, y) > 0
                            array1Front = double(primaryDataArray{1, 1}(x, y, (averageMask(x, y) - blending(2) + 1):averageMask(x, y)));
                            array2Front = double(primaryDataArray{2, 1}(x, y, (averageMask(x, y) - blending(2) + 1):averageMask(x, y)));
                            array1Back = double(primaryDataArray{1, 1}(x, y, (averageMask(x, y) + 1):(averageMask(x, y) + blending(2))));
                            array2Back = double(primaryDataArray{2, 1}(x, y, (averageMask(x, y) + 1):(averageMask(x, y) + blending(2))));
                            fusedStack(x, y, (averageMask(x, y) - blending(2) + 1):averageMask(x, y)) = uint16(array1Front .* weighting1Front + array2Front .* weighting2Front);
                            fusedStack(x, y, (averageMask(x, y) + 1):(averageMask(x, y) + blending(2))) = uint16(array1Back .* weighting2Back + array2Back .* weighting1Back);
                        end;
                    end;
                end;
            else
                for y = 1:ySize
                    for x = 1:xSize
                        if averageMask(x, y) > 0
                            array1Front = double(primaryDataArray{1, 1}(x, y, (averageMask(x, y) - blending(2) + 1):averageMask(x, y)));
                            array2Front = double(primaryDataArray{2, 1}(x, y, (averageMask(x, y) - blending(2) + 1):averageMask(x, y)));
                            array1Back = double(primaryDataArray{1, 1}(x, y, (averageMask(x, y) + 1):(averageMask(x, y) + blending(2))));
                            array2Back = double(primaryDataArray{2, 1}(x, y, (averageMask(x, y) + 1):(averageMask(x, y) + blending(2))));
                            fusedStack(x, y, (averageMask(x, y) - blending(2) + 1):averageMask(x, y)) = uint16(array1Front .* weighting2Front + array2Front .* weighting1Front);
                            fusedStack(x, y, (averageMask(x, y) + 1):(averageMask(x, y) + blending(2))) = uint16(array1Back .* weighting1Back + array2Back .* weighting2Back);
                        end;
                    end;
                end;
            end;
        elseif fusionType == 2
            if verbose == 2
                disp('performing wavelet fusion of corrected stacks');
            end;
            
            fusedStack = zeros(xSize, ySize, zSize, 'uint16');
            for z = 1:zSize
                fusedStack(:, :, z) = uint16(wfusimg(primaryDataArray{1, 1}(:, :, z), primaryDataArray{2, 1}(:, :, z), 'db4', 5, 'mean', 'max'));
            end;
        elseif fusionType == 3
            if verbose == 2
                disp('performing averaging of corrected stacks');
            end;
            
            fusedStack = zeros(xSize, ySize, zSize, 'uint16');
            for z = 1:zSize
                fusedStack(:, :, z) = (primaryDataArray{1, 1}(:, :, z) + primaryDataArray{2, 1}(:, :, z)) ./ 2;
            end;
        end;
        
        writeImage(fusedStack, fusedStackName);
        
        fusedStackProjXYName = [outputString '.fusedStack_xyProjection' outputExtension];
        fusedStackProjXZName = [outputString '.fusedStack_xzProjection' outputExtension];
        fusedStackProjYZName = [outputString '.fusedStack_yzProjection' outputExtension];
        
        writeImage(max(fusedStack, [], 3), fusedStackProjXYName);
        writeImage(squeeze(max(fusedStack, [], 2)), fusedStackProjXZName);
        writeImage(squeeze(max(fusedStack, [], 1)), fusedStackProjYZName);
    end;
    
    clear fusedStack;
    
    if verbose == 2
        disp(' ');
    end;
    
    time = toc;
    if verbose == 1
        disp(['***     camera fusion completed in ' num2str(floor(floor(time / 60) / 60), '%.2d') ':' num2str(mod(floor(time / 60), 60), '%.2d') ':' num2str(round(mod(time, 60)), '%.2d')]);
        disp(' ');
    elseif verbose == 2
        disp(['*** camera fusion completed in ' num2str(floor(floor(time / 60) / 60), '%.2d') ':' num2str(mod(floor(time / 60), 60), '%.2d') ':' num2str(round(mod(time, 60)), '%.2d')]);
        disp(' ');
    end;
end;

jobCompleted = 1;
save([outputString '_jobCompleted.txt'], '-ascii', 'jobCompleted');

end

%% Auxiliary function for anisotropic Gaussian filtering

function I = imgaussianAnisotropy(I, sigma, siz)

% --------------------------------------------------------------------------------------------------------
% | Anisotropic Gaussian filtering                                                                       |
% | Original function (imgaussian) written by D. Kroon, University of Twente, September 2009             |
% | Code modification to allow different sigmas by Fernando Amat, HHMI/Janelia Farm, September 17th 2010 |
% --------------------------------------------------------------------------------------------------------

% Note: If X is of type double, the MEX file is faster. For images of type single or int, this m-file is faster.

if(~exist('siz', 'var'))
    siz = sigma * 6;
end;

ndimsI = sum(size(I) > 1);
if(length(sigma) ~= ndimsI)
    error 'You must specify one sigma for each dimension of the image'
end;

% Filter each dimension with the 1D Gaussian kernels
if(ndimsI == 1)
    % Make 1D Gaussian kernel
    kk = 1;
    x = -ceil(siz(kk) / 2):ceil(siz(kk) / 2);
    H = exp(-(x .^ 2 / (2 * sigma(kk) ^ 2)));
    H = H / sum(H(:));

    I = imfilter(I, H, 'same', 'replicate');
elseif(ndimsI == 2)
    % Make 1D Gaussian kernel
    kk = 1;
    x = -ceil(siz(kk) / 2):ceil(siz(kk) / 2);
    H = exp(-(x .^ 2 / (2 * sigma(kk) ^ 2)));
    H = H / sum(H(:));
    Hx = reshape(H, [length(H) 1]);
    
    kk = 2;
    x = -ceil(siz(kk) / 2):ceil(siz(kk) / 2);
    H = exp(-(x .^ 2 / (2 * sigma(kk) ^ 2)));
    H = H / sum(H(:));
    Hy = reshape(H, [1 length(H)]);
    
    I = imfilter(imfilter(I, Hx, 'same', 'replicate'), Hy, 'same', 'replicate');
elseif(ndimsI == 3)
    if(size(I, 3) < 4) % Detect if 3D or color image
        % Make 1D Gaussian kernel
        kk = 1;
        x = -ceil(siz(kk) / 2):ceil(siz(kk) / 2);
        H = exp(-(x .^ 2 / (2 * sigma(kk) ^ 2)));
        H = H / sum(H(:));
        Hx = reshape(H, [length(H) 1]);
        
        kk = 2;
        x = -ceil(siz(kk) / 2):ceil(siz(kk) / 2);
        H = exp(-(x .^ 2 / (2 * sigma(kk) ^ 2)));
        H = H / sum(H(:));
        Hy = reshape(H, [1 length(H)]);
        for k = 1:size(I, 3)
            I(:, :, k) = imfilter(imfilter(I(:, :, k), Hx, 'same', 'replicate'), Hy, 'same', 'replicate');
        end;
    else
        % Make 1D Gaussian kernel
        kk = 1;
        x = -ceil(siz(kk) / 2):ceil(siz(kk) / 2);
        H = exp(-(x .^ 2 / (2 * sigma(kk) ^ 2)));
        H = H / sum(H(:));
        Hx = reshape(H, [length(H) 1 1]);
        
        kk = 2;
        x = -ceil(siz(kk) / 2):ceil(siz(kk) / 2);
        H = exp(-(x .^ 2 / (2 * sigma(kk) ^ 2)));
        H = H / sum(H(:));
        Hy = reshape(H, [1 length(H) 1]);
        
        kk = 3;
        x = -ceil(siz(kk) / 2):ceil(siz(kk) / 2);
        H = exp(-(x .^ 2 / (2 * sigma(kk) ^ 2)));
        H = H / sum(H(:));
        Hz = reshape(H, [1 1 length(H)]);
        
        I = imfilter(imfilter(imfilter(I, Hx, 'same', 'replicate'), Hy, 'same', 'replicate'), Hz, 'same', 'replicate');
    end;
else
    error('imgaussian:input', 'unsupported input dimension');
end;

end

%% Auxiliary function for gradient descent

function [xSol, fval, exitflag] = fminuncFA(fun, x0, stepSize)

% --------------------------------------------------------------------------------------
% | Simple gradient descent to find optimal image registration with adaptive step size |
% | Code by Fernando Amat, HHMI/Janelia Farm, May 16th 2011                            |
% --------------------------------------------------------------------------------------

tolX       = 1e-3;
tolFun     = 1e-6;  % function is normalized cross-correlation, values are between 1 and -1
maxNumEval = 400;   % maximum number of function evaluations
beta       = 0.5;
alpha      = 1.0;   % adds memory to beta and avoids unnecessar line search operations
debug      = false; % set to true if you want to follow improvement for each iteration

N = length(x0);
g = zeros(size(x0));
numEval = 0;

f0 = fun(x0);
numEval = numEval + 1;
fh = f0;
xh = x0;

if debug
    disp(['fVal = ' num2str(f0) '; x = ' num2str(x0) '; cumNumEval = ' num2str(numEval)]);
end;

while 1
    % calculate gradient
    for kk = 1:N
        h = zeros(size(x0));
        h(kk) = stepSize(kk);
        fp = fun(x0 + h);
        % help convergence in flat regions
        if(fp < fh)
            fh = fp;
            xh = x0 + h;
        end;
        fm = fun(x0 - h);
        if fm < fh
            fh = fm;
            xh = x0 - h;
        end;
        g(kk) = (fp - fm) / (2.0 * stepSize(kk));
        numEval = numEval + 2;
    end;
    
    % line search
    mu = alpha * 5 * min(abs(stepSize ./ g));
    f1 = fun(x0 - mu * g);
    numEval = numEval + 1;
    auxAlpha = 1.0;
    while (f1 > f0) && (norm(mu * g) > tolX)
        mu = mu * beta;
        f1 = fun(x0 - mu * g);
        numEval = numEval + 1;
        auxAlpha = auxAlpha * beta;
    end;
    
    % update alpha: moving average to reduce testing of beta
    alpha = 0.3 * alpha + (1.0 - 0.3) * alpha * auxAlpha;
    
    % check for convergence 
    if (norm(mu * g) < tolX) && ((fh + tolFun) >= min(f1, f0))
        exitflag = 2;
        if f1 < f0
            xSol = x0 - mu * g;
            fval = f1;
        else
            xSol = x0;
            fval = f0;
        end;
        return;
    end;
    
    if ((abs(f1 - f0) / abs(f0)) < tolFun) && ((fh + tolFun) >= min(f1, f0))
        exitflag = 1;
        if f1 < f0
            xSol = x0 - mu * g;
            fval = f1;
        else
            xSol = x0;
            fval = f0;
        end;
        return;
    end;
   
    % update optimal position
    if f1 <= fh
        x0 = x0 - mu * g;
        f0 = f1;
    else
        x0 = xh;
        f0 = fh;
    end;
    fh = f0;
    xh = x0;
    
    if debug
       disp(['fVal = ' num2str(f1, '%3.15f') '; x = ' num2str(x0, '%3.10f') '; norm(mu * g) = ' num2str(norm(mu * g), '%3.10f') '; cumNumEval = ' num2str(numEval)]);
    end;
    
    if(numEval > maxNumEval)
        exitflag = 3;
        xSol = x0;
        fval = f0;
        return;
    end;
end;

end

%% Auxiliary function for light sheet alignment

function fVal = transformChannel(x, dataSlice1, dataSlice2, scaling)

% -------------------------------------------------------------
% | Auxiliary function for light sheet alignment              |
% | Code by Fernando Amat, HHMI/Janelia Farm, April 14th 2011 |
% -------------------------------------------------------------

% x(1) = zOffset;
% x(2) = rotation in degrees;

zOffsets  = x(1);
rotations = x(2);

% translate and rotate slice all at once in a single interpolation
% FIRST translation and SECOND rotation

% this can be used as sample code to efficiently implement translation and rotation

[XI ZI] = meshgrid(1:size(dataSlice2, 1), 1:size(dataSlice2, 2));

RR = [cosd(rotations) -sind(rotations);...
      sind(rotations)  cosd(rotations)];
cc = [(size(dataSlice2, 1) + 1) / 2.0 (size(dataSlice2, 2) + 1) / 2.0];
XI = XI' - cc(1);
ZI = ZI' - cc(2);
XZaux = [XI(:) ZI(:) .* scaling] * RR;
XI = reshape(XZaux(:, 1) + cc(1), size(XI));
ZI = reshape(XZaux(:, 2) ./ scaling + cc(2), size(ZI));

ZI = ZI - zOffsets;

% transform dataSlice
translatedRotatedSlice = fInterpolate(dataSlice2, ZI, XI, 'cubic');

% calculate normalized correlation for optimization
maskPos = find(XI >= 1 | ZI >= 1 | XI <= size(dataSlice2, 1) | ZI <= size(dataSlice2, 2));
fValAux = corrcoef(translatedRotatedSlice(maskPos), dataSlice1(maskPos));
fVal = -fValAux(2);

end

%% Auxiliary function for camera alignment

function fVal = transformCamera(x, dataSlice1, dataSlice2)

% -------------------------------------------------------------
% | Auxiliary function for camera alignment                   |
% | Code by Fernando Amat, HHMI/Janelia Farm, April 14th 2011 |
% -------------------------------------------------------------

% x(1) = xOffset;
% x(2) = yOffset;
% x(3) = rotation in Z (in degrees);

xOffsets  = x(1);
yOffsets  = x(2);
rotations = x(3);

% translate and rotate slice all at once in a single interpolation
% FIRST translation and SECOND rotation

% this can be used as sample code to efficiently implement translation and rotation

[XI YI] = meshgrid(1:size(dataSlice2, 1), 1:size(dataSlice2, 2));

RR = [cosd(rotations) -sind(rotations);...
      sind(rotations)  cosd(rotations)];
cc = [(size(dataSlice2, 1) + 1) / 2.0 (size(dataSlice2, 2) + 1) / 2.0];
XI = XI' - cc(1);
YI = YI' - cc(2);
XZaux = [XI(:) YI(:)] * RR;
XI = reshape(XZaux(:, 1) + cc(1), size(XI));
YI = reshape(XZaux(:, 2) + cc(2), size(YI));

XI = XI - xOffsets; 
YI = YI - yOffsets;

% fInterpolate applies the same rotation to all the XY planes, we avoid for loop
translatedRotatedSlice = fInterpolate(double(dataSlice2), YI, XI, 'cubic');

% calculate normalized correlation for optimization
maskPos = find(XI >= 0 | YI >= 0 | XI <= size(dataSlice2, 1) | YI <= size(dataSlice2, 2));
fValAux = corrcoef(translatedRotatedSlice(maskPos), dataSlice1(maskPos));
fVal = -fValAux(2);

end
