# Supplementary material for: Whole-central nervous system functional imaging in larval Drosophila
Source: Nat Commun. 2015 Aug 11;6:7924. doi: 10.1038/ncomms8924 (PMC4918770; doi:10.1038/ncomms8924)
Supplement: Supplementary Data 2 — Source code for processing multi-view functional imaging data, detecting and classifying fictive locomotor behaviors, and mapping activity timing across the central nervous system [file ncomms8924-s3.zip › Part 4 - Locomotor Wave Detection/detectWaves.m]

% set base path to data folder
basepath       = '';
datestamp      = '2014-01-04/L1/';
datestamp_file = '2014-01-04-L1';
datapath       = [basepath, datestamp];

% load the roi time series, which must contain variable:
% 'ts'      - nROIs x nTimePoints matrix
load([datapath, datestamp_file, '-TIME-SERIES.mat']);

% load the roi mapping info, which must contain variables:
% 'rois'    - linear index for each signal
% 'segment' - which segment signal is from (1 through 8)
% 'LR'      - laterality (0 or 1)
load([datapath, datestamp_file, '-ROI-MAP.mat']);

annotation = 1;
dropFrames = 300;

if annotation
    load([datapath, datestamp_file, '-ANNOTATIONS.mat']);
    f_true_inds = forwards(~isnan(forwards) & forwards > dropFrames);
    b_true_inds = backwards(~isnan(backwards) & backwards > dropFrames);
end;

% sort signals based on ROI mapping, so it's L1-L8, R1-R8
data = zeros(size(ts));
icount = 1;
for lr = 0:1
    for s = 1:8
        ind = (segment == s) & (LR == lr);
        roiind = roi(ind);
        data(icount, :) = ts(roiind, :);
        icount = icount + 1;
    end;
end;

% drop initial frames if requested
if dropFrames
    data = data(:, (dropFrames + 1):end);
end;

% normalize
zdata = zscore(data, [], 2);
datasub = bsxfun(@minus, zdata, mean(zdata));

% set parameters
THRESH_AMP         = 0.025; % how strong the wave needs to be
THRESH_PHASE_SLOPE = 0.125; % how fast the phase needs to be advancing during the wave
MINDISTANCE        = 6;     % minimum distance between detected waves
WINDOW             = 5;     % window of time points over which to evaluate wave speed
PLOTWINDOW         = 100;   % window of time points to plot
TRAJPRE            = 8;     % window to extract chunks for plotting trajectories
TRAJPOST           = 8;

% symmetrize the segment responses
symm = (datasub(1:8, :) + datasub(9:end, :)) / 2;
symm_raw = (data(1:8, :) + data(9:end, :)) / 2;

% reduce dimensionality
[U, S, V] = svd(symm, 'econ');

% conver to polar coordinates
[t, r] = cart2pol(V(:,1)', V(:,2)');
tlin = unwrap(t);

% find peaks
[~, inds] = findpeaks(r, 'minpeakheight', THRESH_AMP, 'minpeakdistance', MINDISTANCE);

% compute local slope of phase around peaks
ball = zeros(1, length(inds));
for i = 2:length(inds)
    b = regress(tlin((inds(i) - WINDOW):(inds(i) + WINDOW))', [ones(1, 2 * WINDOW + 1); [1:(2 * WINDOW + 1)]]');
    ball(i) = b(2);
end;

% get indices of backwards and forwards waves
forwards = inds(ball < 0 & abs(ball) > THRESH_PHASE_SLOPE);
backwards = inds(ball > 0 & abs(ball) > THRESH_PHASE_SLOPE);

% collect the detected waves into matrices
tt = TRAJPRE + TRAJPOST + 1;
backwards_mat = zeros(8, tt, length(backwards));
backwards_comps = zeros(2, tt, length(backwards));
for i = 1:length(backwards)
    backwards_mat(:, :, i) = symm(:, (backwards(i) - TRAJPRE):(backwards(i) + TRAJPOST));
    backwards_comps(:, :, i) = V((backwards(i) - TRAJPRE):(backwards(i) + TRAJPOST), 1:2)';
end;
forwards_mat = zeros(8, tt, length(forwards));
forwards_comps = zeros(2, tt, length(forwards));
for i = 1:length(forwards)
    forwards_mat(:, :, i) = symm(:, (forwards(i) - TRAJPRE):(forwards(i) + TRAJPOST));
    forwards_comps(:, :, i) = V((forwards(i) - TRAJPRE):(forwards(i) + TRAJPOST), 1:2)';
end;
traj = cat(3, backwards_comps, forwards_comps);
k = length(backwards) + length(forwards);
labels = [ones(1, length(backwards)), 2 * ones(1, length(forwards))];
traj = reshape(traj, 2, tt * k)';

% set up a figure to scroll through the raw time series
close all;
figure;
set(gcf, 'Position', [1, 92, 1440, 750]);
h1 = subplot(3, 1, 1);
plot(1:length(r), r, 'k', 'LineWidth', 4);
drawDots(forwards, max(r) + 0.01, 'r', 50);
drawDots(backwards, max(r) + 0.01, 'b', 50);
if annotation
    drawDots(f_true_inds - dropFrames, max(r) + 0.015, 'r', 25);
    drawDots(b_true_inds - dropFrames, max(r) + 0.015, 'b', 25);
end;
ylim([0 max(r)+0.02]);
box off;
h2 = subplot(3, 1, 2);
hold on;
plot(1:length(r), t, 'k', 'LineWidth', 4);
box off;
h3 = subplot(3, 1, 3);
imagesc(symm);
axis off;
handle = uicontrol('Style', 'slider', 'Min', 1, 'Max', length(r), 'SliderStep', [0.001 0.001], ...
    'Value', 1, 'Position', [10 10 500 10]);
set(handle, 'Callback', @(hObject, evt) (cellfun(@(x) feval(x,hObject,evt), {@(hObject, evt) ...
    set(h1, 'XLim', [get(hObject, 'Value')-PLOTWINDOW get(hObject, 'Value')+PLOTWINDOW]);...
    @(hObject, evt) set(h2, 'XLim', [get(hObject, 'Value')-PLOTWINDOW get(hObject, 'Value')+PLOTWINDOW]);...
    @(hObject, evt) set(h3, 'XLim', [get(hObject, 'Value')-PLOTWINDOW get(hObject, 'Value')+PLOTWINDOW]);})));
figure;
subplot(1, 2, 1);
imagesc(mean(backwards_mat, 3));
axis image off;
t1 = title('Average backwards wave');
set(t1, 'FontSize', 20);
subplot(1, 2, 2);
imagesc(mean(forwards_mat, 3));
axis image off;
t2 = title('Average forwards wave');
set(t2, 'FontSize', 20);

% compute accuracy if provided annotation
if annotation
    f = forwards + dropFrames;
    b = backwards + dropFrames;
    
    % rates for forwards
    hit = 0;
    false_alarm = 0;
    window = 3;
    for i = 1:length(f_true_inds)
        if sum(f >= (f_true_inds(i) - window) & f <= (f_true_inds(i) + window))
            hit = hit + 1;
        end;
    end;
    for i = 1:length(f)
        if ~(f_true_inds >= (f(i) - window) & f_true_inds <= (f(i) + window))
            false_alarm = false_alarm + 1;
        end;
    end;
    % and for backwards
    for i = 1:length(b_true_inds)
        if sum(b >= (b_true_inds(i) - window) & b <= (b_true_inds(i) + window))
            hit = hit + 1;
        end;
    end;
    for i = 1:length(b)
        if ~(b_true_inds >= (b(i) - window) & b_true_inds <= (b(i) + window))
            false_alarm = false_alarm + 1;
        end;
    end;
    fprintf('%g hit rate\n', hit / (length(b_true_inds) + length(f_true_inds)));
    fprintf('%g false alarm rate\n', false_alarm / (length(b) + length(f)));
    fprintf('%g detected events total\n', length(b) + length(f));
end;
