# Supplementary material for: Whole-central nervous system functional imaging in larval Drosophila
Source: Nat Commun. 2015 Aug 11;6:7924. doi: 10.1038/ncomms8924 (PMC4918770; doi:10.1038/ncomms8924)
Supplement: Supplementary Data 2 — Source code for processing multi-view functional imaging data, detecting and classifying fictive locomotor behaviors, and mapping activity timing across the central nervous system [file ncomms8924-s3.zip › Part 4 - Locomotor Wave Detection/drawDots.m]

function drawDots(inds, height, clr, sz)

% draw a dot at each of the indices specified, and at the given height

hold on;
x = 1:max(inds);
y = zeros(1, length(x));
y(inds) = height;
h = scatter(x(y > 0), y(y > 0), sz, clr, 'filled');
