# Supplementary material for: Whole-central nervous system functional imaging in larval Drosophila
Source: Nat Commun. 2015 Aug 11;6:7924. doi: 10.1038/ncomms8924 (PMC4918770; doi:10.1038/ncomms8924)
Supplement: Supplementary Data 2 — Source code for processing multi-view functional imaging data, detecting and classifying fictive locomotor behaviors, and mapping activity timing across the central nervous system [file ncomms8924-s3.zip › Part 5 - Activity Timing Mapping/computeInformationGain.m]

%% parameters

datadirs = {...
    'X:\hs-SiMView\14-01-04\Dme_L1_57C10-GCaMP641_0_20140104_114246\Wave_Windows\Forward'; ...
    'X:\hs-SiMView\14-01-04\Dme_L1_57C10-GCaMP641_0_20140104_114246\Wave_Windows\Backward'; ...
    };                        % input data directories

tRange                = [];   % if not empty, restrict number of time points to those provided in this vector
ignoreval             = 0;    % intensity level used to indicate missing information in input data
dosqrt                = true; % flag indiciating whether to compute the square root of the error
prctilescale          = 0;    % percentiles to scale the df/f intensities by, set to 0 to use the min and the max
nwavessample          = 10;   % number of waves to sample to compute the df/f scaling when prctilescale > 0
subsampleby           = 1;    % how much to subsample the data when computing percentiles (prctilescale > 0)
minscaleprctile       = 0;    % minimum scale factor percentile, set to 0 to have no minimum scale

min_int_scale_prctile = 0;    % percentiles of errimprovement to scale by when setting intensity
max_int_scale_prctile = 100;

mint1                 = 5;    % temporal dynamic range to use when setting color
maxt1                 = 25;

dosave                = true; % save output data and visualizations
filterwidths_try      = 5;    % width of block function used in fit given time

%% main loop

for diri = 1:numel(datadirs)
    datadir = datadirs{diri};
    
    outdatadir = [datadir, '_TimingMaps'];
    if ~exist(outdatadir, 'dir')
        mkdir(outdatadir);
    end;
    
    timestamp = datestr(now, 'yyyymmdd');
    
    %% prepare data
    
    % input format: each time window provided as a 4D matrix of fixed size saved in MAT format
    datafiles = dir(fullfile(datadir, '*.mat'));
    
    m = regexp({datafiles.name}, 'dffData(\d+)\.mat', 'tokens', 'once');
    m = [m{:}];
    datafiles(cellfun(@isempty, m)) = [];
    m(cellfun(@isempty, m)) = [];
    num = str2double(m);
    [wavenum, order] = sort(num);
    datafiles = datafiles(order);
    
    datafiles = cellfun(@(x) fullfile(datadir, x), {datafiles.name}, 'Uni', 0);
    nwaves = numel(datafiles);
    
    %% compute means and variances
    
    savefile = fullfile(outdatadir, sprintf('InformationGainData%s.mat', timestamp));
    
    if exist(savefile, 'file') == 2
        load(savefile);
        
        if prctilescale == 0
            scale = max(1, (maxv - minv));
            minscale = prctile(scale(:), minscaleprctile);
            scale = max(scale, minscale);
        end;
        [T, nvoxels] = size(mu);
        
    else
        mu = single(0);
        sig = single(0);
        minv = single(inf);
        maxv = single(-inf);
        doignore = false;
        
        waveissample = round(linspace(1, nwaves, nwavessample));
        sampledwaves = [];
        
        for i = 1:nwaves
            
            fprintf('Wave %d / %d\n', i, nwaves);
            
            load(datafiles{i});
            if ~isempty(tRange)
                dffData = dffData(:, :, :, tRange);
            end;
            sz = size(dffData);
            if i > 1
                assert(all(sz == sz0));
            end;
            sz0 = sz;
            dffData = single(dffData);
            
            if prctilescale > 0
                j = find(waveissample == i);
                if ~isempty(j)
                    dffDataResize = dffData;
                    dffDataResize(dffData == ignoreval) = nan;
                    if subsampleby > 1
                        dffDataResize = imresize(reshape(dffDataResize, sz), 1 / subsampleby, 'box');
                        sz1 = size(dffDataResize);
                        dffDataResize = reshape(dffDataResize, [sz1(1:2), sz(3:4)]);
                    end;
                    if isempty(sampledwaves)
                        sampledwaves = repmat(dffDataResize, [1, 1, 1, 1, nwavessample]);
                    else
                        sampledwaves(:, :, :, :, j) = dffDataResize;
                    end;
                end;
            end;
            
            dffData = reshape(dffData, [prod(sz(1:3)), sz(4)])';
            doignore = doignore | any(dffData == ignoreval, 1);
            
            mu = mu + dffData;
            sig = sig + dffData .^ 2;
            minv = min(minv, min(dffData, [], 1));
            maxv = max(maxv, max(dffData, [], 1));
            
        end;
        doignore0 = doignore;
        
        if prctilescale > 0
            % compute percentiles
            sz1 = size(sampledwaves);
            sampledwaves = reshape(sampledwaves, [prod(sz1(1:3)), prod(sz1(4:5))]);
            highlowprcts = prctile(sampledwaves, [prctilescale, 100 - prctilescale], 2);
            minprctscale = reshape(highlowprcts(:, 1), sz1(1:3));
            maxprctscale = reshape(highlowprcts(:, 2), sz1(1:3));
            
            % scale so that the dynamic range of each voxel is 1
            scale = maxprctscale - minprctscale;
            minscale = max(1, prctile(scale(:), minscaleprctile));
            scale = max(scale, minscale);
            if subsampleby > 1
                scale = imresize(scale, sz0(1:2), 'box');
                
                % need to ignore more
                doignore_small = imresize(reshape(single(doignore0), sz0(1:3)), 1 / subsampleby, 'box');
                doignore_big = imresize(doignore_small, sz0(1:2), 'box');
                doignore = doignore0 | doignore_big;
                
            end;
            scale = scale(:)';
        else
            scale = max(1, (maxv - minv));
            minscale = prctile(scale(:), minscaleprctile);
            scale = max(scale, minscale);
        end;
        
        [T, nvoxels] = size(mu);
        
        mutotal = mean(mu, 1) / nwaves;
        sigtotal = (sum(sig, 1) / (nwaves * T) - mutotal .^ 2);
        
        errprior = sigtotal;
        
        mu = mu / nwaves;
        sig = (sig / nwaves - mu .^ 2);
        
        if dosave
            save('-v7.3', savefile, 'mu', 'sig', 'errprior', 'minv', 'maxv', 'doignore', 'sz0', 'scale');
        end;
    end;
    
    %% learn interval classifiers
    
    for filterwidth = filterwidths_try
        
        errint = nan([1, nvoxels], 'single');
        intt0 = nan([1, nvoxels], 'single');
        intt1 = nan([1, nvoxels], 'single');
        
        % do this in batches for memory reasons
        batchsize = 10^6;
        for batchi = 1:ceil(nvoxels / batchsize),
            fprintf('Batch %d/%d\n', batchi, ceil(nvoxels / batchsize));
            i0 = (batchi - 1) * batchsize + 1;
            i1 = min(nvoxels, batchi * batchsize);
            [errint(i0:i1), intt0(i0:i1), intt1(i0:i1)] = ...
                learnIntervalClassifier(mu(:, i0:i1), sig(:, i0:i1), 'filterwidth', filterwidth);
        end;
        
        %% improvement
        
        % do scaling post-hoc in the error computation for easy adjustments
        errimprovement = (errprior - errint) ./ scale .^ 2 ;
        errimprovement = reshape(errimprovement, [sz0(1) * sz0(2), sz0(3)]);
        
        errimprovement(doignore) = 0;
        
        %% colormap 3-d figure
        
        intt = (intt0 + intt1) / 2;
        cm = jet(256);
        intt = reshape(intt, [sz0(1) * sz0(2), sz0(3)]);
        
        sqrt_errimprovement = max(errimprovement(:), 0);
        if dosqrt
            sqrt_errimprovement = sqrt(sqrt_errimprovement);
        end;
        
        minv1 = prctile(sqrt_errimprovement(sqrt_errimprovement > 0), min_int_scale_prctile);
        maxv1 = prctile(sqrt_errimprovement(sqrt_errimprovement > 0), max_int_scale_prctile);
        
        thresh = median(sqrt_errimprovement(sqrt_errimprovement > 0));
        
        errimprovement_scaled = max(0, min(1, (sqrt_errimprovement - minv1) / (maxv1 - minv1)));
        intt_scaled = max(0, min(1,(intt(:) - mint1) / (maxt1 - mint1)));
        coloridx = 1 + ceil((size(cm, 1) - 1) * intt_scaled);
        color = bsxfun(@times, single(cm(coloridx, :)), errimprovement_scaled);
        color = reshape(color, [sz0(1:3), 3]);
        color = im2uint8(color);
        
        if dosave
            savefilename = fullfile(outdatadir, sprintf('ColoredInformationGainFilterWidth%d_%s.tiff', filterwidth, timestamp));
            saveTIF(color, savefilename);
            
            savefilename = fullfile(outdatadir, sprintf('InformationGainFilterWidth%d_%s.tiff', filterwidth, timestamp));
            saveTIF(reshape(errimprovement_scaled, sz0(1:3)), savefilename, 1, 255);
            
            savefilename = fullfile(outdatadir, sprintf('ModeWidth%d_%s.tiff', filterwidth, timestamp));
            saveTIF(reshape(intt_scaled, sz0(1:3)), savefilename, 1, 255);
        end;
        
        %% maxproj
        
        [sqrt_maxproj_errimprovement, idx] = max(reshape(sqrt_errimprovement, size(errimprovement)), [], 2);
        maxproj_intt = intt(sub2ind([sz0(1) * sz0(2), sz0(3)], (1:sz0(1) * sz0(2))', idx));
        
        maxproj_errimprovement_scaled = max(0, min(1,(sqrt_maxproj_errimprovement - minv1) / (maxv1 - minv1)));
        
        maxproj_intt_scaled = max(0, min(1, (maxproj_intt - mint1) / (maxt1 - mint1)));
        coloridx = 1 + ceil((size(cm, 1) - 1) * maxproj_intt_scaled);
        maxproj_color = bsxfun(@times, cm(coloridx, :), maxproj_errimprovement_scaled);
        maxproj_color = reshape(maxproj_color, [sz0(1), sz0(2), 3]);
        
        hfig = figure;
        figure(hfig);
        clf;
        set(hfig, 'Units', 'pixels', 'Position', [10 * filterwidth, 10, 1670, 960]);
        hax = createSubPlots(1, 3, .01);
        axes(hax(1));
        image(maxproj_color);
        axis image off;
        title(sprintf('filterwidth = %d', filterwidth));
        axes(hax(2));
        imagesc(reshape(maxproj_intt, sz0(1:2)));
        colormap(cm);
        set(hax(2), 'CLim', [mint1, maxt1]);
        axis image off;
        axes(hax(3));
        imagesc(reshape(sqrt_maxproj_errimprovement, sz0(1:2)));
        colormap(cm);
        set(hax(3), 'CLim', [minv1, maxv1]);
        axis image off;
        
        drawnow;
        
        if dosave
            savefilename = fullfile(outdatadir, sprintf('MaxProjColoredInformationGainFilterWidth%d_%s.png', filterwidth, timestamp));
            imwrite(maxproj_color, savefilename, 'png');
            
            savefilename = fullfile(outdatadir, sprintf('MaxProjInformationGainFilterWidth%d_%s.png', filterwidth, timestamp));
            imwrite(reshape(maxproj_errimprovement_scaled, [sz0(1), sz0(2)]), savefilename, 'png');
            
            savefilename = fullfile(outdatadir, sprintf('MaxProjModeWidth%d_%s.png', filterwidth, timestamp));
            imwrite(reshape(maxproj_intt_scaled, [sz0(1), sz0(2)]), savefilename, 'png');
        end;
    end;
end;
