# Supplementary material for: Whole-central nervous system functional imaging in larval Drosophila
Source: Nat Commun. 2015 Aug 11;6:7924. doi: 10.1038/ncomms8924 (PMC4918770; doi:10.1038/ncomms8924)
Supplement: Supplementary Data 2 — Source code for processing multi-view functional imaging data, detecting and classifying fictive locomotor behaviors, and mapping activity timing across the central nervous system [file ncomms8924-s3.zip › Part 5 - Activity Timing Mapping/createSubPlots.m]

% Usage:
% h = createSubPlots(nrows, ncols, border)
% h = createSubPlots(nrows, ncols, [borderx, bordery])
% h = createSubPlots(nrows, ncols, [[sideborderx, middleborderx]; [sidebordery, middlebordery]])
% h = createSubPlots(..., [hfig]);

function h = createSubPlots(n1, n2, border, hfig)

if nargin == 0
    error('usage: createsubplots(n1, [n2], [border])');
elseif nargin == 1
    n = n1;
    n2 = ceil(sqrt(n));
    n1 = ceil(n / n2);
    border = [.02, .02];
elseif nargin == 2
    if (length(n2) == 1) || (n2 >= 1)
        n = n1 * n2;
        border = [.02, .02];
    else
        border = n2;
        n = n1;
        n2 = ceil(sqrt(n));
        n1 = ceil(n / n2);
    end;
else
    n = n1 * n2;
end;

if numel(border) == 1
    border = repmat(border, [2, 2]);
elseif numel(border) == 2
    border = repmat(border(:), [1, 2]);
else
    border = reshape(border, [2, 2]);
end;

h = zeros(1, n1 * n2);
if ~exist('hfig', 'var')
    hfig = clf;
elseif ~ishandle(hfig)
    figure(hfig);
else
    clf(hfig);
end;
width = (1 - 2 * border(1, 1) - (n2 - 1) * border(1, 2)) / n2;
height = (1 - 2 * border(2, 1) - (n1 - 1) * border(2, 2)) / n1;
left = border(1, 1);
for c = 1:n2
    bottom = 1 - border(2, 1) - height;
    for r = 1:n1
        i = sub2ind([n1, n2], r, c);
        h(i) = axes('position', [left, bottom, width, height], 'parent', hfig);
        bottom = bottom - border(2, 2) - height;
    end;
    left = left + border(1, 2) + width;
end;
