# Supplementary material for: Whole-central nervous system functional imaging in larval Drosophila
Source: Nat Commun. 2015 Aug 11;6:7924. doi: 10.1038/ncomms8924 (PMC4918770; doi:10.1038/ncomms8924)
Supplement: Supplementary Data 2 — Source code for processing multi-view functional imaging data, detecting and classifying fictive locomotor behaviors, and mapping activity timing across the central nervous system [file ncomms8924-s3.zip › Part 5 - Activity Timing Mapping/learnIntervalClassifier.m]

% [err, intt0, intt1] = learnIntervalClassifier(mu, sig, ...)

% mu should be nframes x nvoxels, mu(t,i) is the mean over all waves at relative time point t for voxel i
% sig is nframes v nvoxels, s(t,i) is the *variance* over all waves at relative time point t for voxel i

% optional arguments:

% filterwidth: default value: 1
% err is 1 x nvoxels, the error of the one-bump classifier
% intt0 and intt1 are both 1 x nvoxels, and indicate the start and end of the bump per voxel

function [err, intt0, intt1] = learnIntervalClassifier(mu, sig, varargin)

[filterwidth] = myParse(varargin, 'filterwidth', 1);

if filterwidth == 1
    muf = mu;
    mu2f = mu .^ 2;
    sigf = sig;
else
    fil = ones(filterwidth, 1) / filterwidth;
    muf = conv2(mu, fil, 'valid');
    mu2f = conv2(mu .^ 2, fil, 'valid');
    sigf = conv2(sig, fil, 'valid');
end;
szf = size(muf);

% start of interval
[vint, intt0] = max(muf, [], 1);
intt0 = single(intt0);
% end of interval
intt1 = intt0 + filterwidth - 1;

% error of predictor within the interval
idx = intt0 + (0:szf(2) - 1) * szf(1);
errint = sigf(idx) + mu2f(idx) - vint .^ 2;

% prediction outside the interval
nout = size(mu, 1) - filterwidth;
vout = (sum(mu, 1) - filterwidth * vint) / nout;
sigfout = (sum(sig, 1) - filterwidth * sigf(idx)) / nout;
mu2fout = (sum(mu .^ 2, 1) - filterwidth * mu2f(idx)) / nout;
errout = sigfout + mu2fout - vout .^ 2;

err = (errint * filterwidth + errout * nout) / size(mu, 1);

if false
    errint_test = zeros(1, szf(2));
    errout_test = zeros(1, szf(2));
    for i = 1:szf(2)
        for t = intt0(i):intt1(i)
            errint_test(i) = errint_test(i) + sum((X(:, t, i) - vint(i)) .^ 2);
        end;
        for t = [1:intt0(i) - 1, intt1(i) + 1:size(mu, 1)]
            errout_test(i) = errout_test(i) + sum((X(:, t, i) - vout(i)) .^ 2);
        end;
    end;
    errint_test = errint_test ./ (size(X, 1) * filterwidth);
    errout_test = errout_test ./ (size(X, 1) * nout);
end;

if false
    nsv = 100;
    nt = 11;
    n = 500;
    intt0_true = randsample(nt - filterwidth + 1, nsv, true);
    intt1_true = intt0_true + filterwidth - 1;
    X = zeros(n, nt, nsv);
    for i = 1:nsv
        X(:, intt0_true(i):intt1_true(i), i) = 1;
    end;
    X = X + rand(size(X)) * .5 - .25;
    X = min(max(X, 0), 1);
    mu = permute(mean(X, 1), [2, 3, 1]);
    sig = permute(var(X, 1, 1), [2, 3, 1]);
end;
