# Supplementary material for: Whole-central nervous system functional imaging in larval Drosophila
Source: Nat Commun. 2015 Aug 11;6:7924. doi: 10.1038/ncomms8924 (PMC4918770; doi:10.1038/ncomms8924)
Supplement: Supplementary Data 2 — Source code for processing multi-view functional imaging data, detecting and classifying fictive locomotor behaviors, and mapping activity timing across the central nervous system [file ncomms8924-s3.zip › Part 5 - Activity Timing Mapping/myParse.m]

function varargout = myParse(params, varargin)

nin = length(varargin) / 2;
nout = nargout;
if mod(2 * nin, 2) ~= 0 || mod(length(params), 2) ~= 0
    error('Odd number of parameters expected');
end;

% set defaults
varargout = varargin(2:2:(2 * nout));

% parameter names
names = varargin(1:2:end);

% go through parameters
for i = 1:2:length(params)
    % check if it matches names{j}
    if ~ischar(params{i})
        error('Input %d is not a string.', i);
    end;
    
    idx = find(strcmpi(params{i}, names));
    if isempty(idx)
        warning('myparse:unknownParameterName', 'Unknown parameter name: %s, ignoring\n', params{i});
    else
        varargout{idx} = params{i + 1};
    end;
end;
