# Supplementary material for: Whole-central nervous system functional imaging in larval Drosophila
Source: Nat Commun. 2015 Aug 11;6:7924. doi: 10.1038/ncomms8924 (PMC4918770; doi:10.1038/ncomms8924)
Supplement: Supplementary Data 2 — Source code for processing multi-view functional imaging data, detecting and classifying fictive locomotor behaviors, and mapping activity timing across the central nervous system [file ncomms8924-s3.zip › Part 5 - Activity Timing Mapping/saveTIF.m]

function saveTIF(im, filename, maxv, scale)

c = class(im);
switch lower(c)
    case 'uint8'
        i = 1;
        imwrite(permute(im(:, :, i, :), [1, 2, 4, 3]), filename, 'writemode', 'overwrite', 'Compression', 'none');
        for i = 2:size(im, 3)
            imwrite(permute(im(:, :, i, :), [1, 2, 4, 3]), filename, 'writemode', 'append', 'Compression', 'none');
        end;
    case {'single', 'double'}
        if nargin < 4
            if nargin < 3 || isempty(maxv)
                maxv = max(im(:));
            end;
            maxv_lims = [1, 2 ^ 8 - 1, 2 ^ 12 - 1, 2 ^ 16 - 1];
            i = find(maxv_lims >= maxv, 1);
            if isempty(i)
                error('Maximum value is too big');
            end;
            scale = 255 / maxv_lims(i);
        end;
        i = 1;
        imwrite(uint8(im(:, :, i) * scale), filename, 'writemode', 'overwrite', 'Compression', 'none');
        for i = 2:size(im, 3)
            imwrite(uint8(im(:, :, i) * scale), filename, 'writemode', 'append', 'Compression', 'none');
        end;
    case 'uint16'
        if nargin < 4
            if nargin < 3 || isempty(maxv)
                maxv = max(im(:));
            end;
            maxv_lims = [2 ^ 8 - 1, 2 ^ 12 - 1, 2 ^ 16 - 1];
            i = find(maxv_lims >= maxv, 1);
            if isempty(i)
                error('Maximum value is too big');
            end;
            scale = 255 / maxv_lims(i);
        end;
        i = 1;
        imwrite(uint8(im(:, :, i) * scale), filename, 'writemode', 'overwrite', 'Compression', 'none');
        for i = 2:size(im, 3)
            imwrite(uint8(im(:, :, i) * scale), filename, 'writemode', 'append', 'Compression', 'none');
        end;
    otherwise
        error('Do not know how to deal with data class %s', c);
end;
