# Supplementary material for: Whole-central nervous system functional imaging in larval Drosophila
Source: Nat Commun. 2015 Aug 11;6:7924. doi: 10.1038/ncomms8924 (PMC4918770; doi:10.1038/ncomms8924)
Supplement: Supplementary Data 2 — Source code for processing multi-view functional imaging data, detecting and classifying fictive locomotor behaviors, and mapping activity timing across the central nervous system [file ncomms8924-s3.zip › License.txt]

COPYRIGHT
     
     This code was developed by the Keller, Branson and Freeman Labs at the Janelia
   Research Campus of the Howard Hughes Medical Institute from April 2010 to March 2015.
   It is released under the following copyright notice that applies to all files:

/*****************************************************************************************\
*                                                                                         *
*  Copyright (c) April, 2010 Keller, Branson and Freeman Labs (Janelia Research Campus)   *
*  and Howard Hughes Medical Institute (HHMI)                                             *
*                                                                                         *
*  This software is provided and licensed on the following terms. By downloading,         *
*  using and/or copying the software, you agree that you have read, understood, and       *
*  will comply with these terms.                                                          *
*                                                                                         *
*  Redistribution and use in source and binary forms, with or without modification,       *
*  are permitted provided that the following conditions are met:                          *
*     1. Redistributions of source code must retain the above copyright notice, this      *
*          list of conditions and the following disclaimer.                               *
*     2. Redistributions in binary form must reproduce the above copyright notice, this   *
*          list of conditions and the following disclaimer in the documentation and/or    *
*          other materials provided with the distribution.                                *
*     3. Neither the name of the Howard Hughes Medical Institute nor the names of its     *
*          contributors may be used to endorse or promote products derived from this	  *
*	   software without specific prior written permission.      			  *
*     4. Anyone incorporating the software or any of its components into a commercial	  * 
*	   product must notify the authors of this use.					  *
*                                                                                         *
*  For use of this software and documentation for purposes other than those listed above, *
*  contact Dr. Philipp Keller at:                                                         *
*                                                                                         *
*    Janelia Research Campus                                                              *
*    19700 Helix Drive                                                                    *
*    Ashburn, VA  20147-2408                                                              *
*    											  *
*    Email: kellerp...@AT@...janelia.hhmi.org    (substitute ...@AT@... by @)             *
*                                                                                         *
*  For any issues regarding HHMI or use of its name, contact:                             *
*                                                                                         *
*    Howard Hughes Medical Institute                                                      *
*    4000 Jones Bridge Road                                                               *
*    Chevy Chase, MD 20815-6789                                                           *
*    (301) 215-8500                                                                       *
*    Email: webmaster...@AT@...hhmi.org                                                   *
*                                                                                         *
*  THIS SOFTWARE IS PROVIDED BY THE COPYRIGHT HOLDERS AND CONTRIBUTORS "AS IS" AND ANY    *
*  EXPRESS OR IMPLIED WARRANTIES, INCLUDING, BUT NOT LIMITED TO, ANY IMPLIED WARRANTIES   *
*  OF MERCHANTABILITY, NON-INFRINGEMENT, OR FITNESS FOR A PARTICULAR PURPOSE ARE          *
*  DISCLAIMED.  IN NO EVENT SHALL THE COPYRIGHT OWNER OR CONTRIBUTORS BE LIABLE FOR ANY   *
*  DIRECT, INDIRECT, INCIDENTAL, SPECIAL, EXEMPLARY, OR CONSEQUENTIAL DAMAGES (INCLUDING, *
*  BUT NOT LIMITED TO, PROCUREMENT OF SUBSTITUTE GOODS OR SERVICES; LOSS OF USE, DATA, OR *
*  PROFITS; REASONABLE ROYALTIES; OR BUSINESS INTERRUPTION) HOWEVER CAUSED AND ON ANY     *
*  THEORY OF LIABILITY, WHETHER IN CONTRACT, STRICT LIABILITY, OR TORT (INCLUDING         *
*  NEGLIGENCE OR OTHERWISE) ARISING IN ANY WAY OUT OF THE USE OF THIS SOFTWARE, EVEN IF   *
*  ADVISED OF THE POSSIBILITY OF SUCH DAMAGE.                                             *
*                                                                                         *
*  The names of the authors and copyright holders may not be used in advertising or       *
*  publicity pertaining to the software without specific, written prior permission.       *
*  Title to copyright in this software will remain with copyright holders.                *
*                                                                                         *
\*****************************************************************************************/
